# Supplementary material for: Dynamic phosphorylation of Hcm1 promotes fitness in chronic stress
Source: PLoS Genet. 2025 Sep 15;21(9):e1011874. doi: 10.1371/journal.pgen.1011874 (PMC12453243; doi:10.1371/journal.pgen.1011874)
Supplement: S4 Dataset — (XLSX) [file pgen.1011874.s012.xlsx]

## Sheet: information
*Tabs are labeled by figure panel.
*Included are the primay data underlying each graph.
*Statistics are included in the respective figure panels and legends for most graphs. In cases where they are not in the legend, they are included here.
*Statistics for Phosphosite Scanning graphs are included in Dataset S2.

## Sheet: Fig 1C
hours	hcm1-8E (GFP-)			WT (GFP+)			8E mean	8E stdev	WT mean	WT stdev
0	50	50	50	50	50	50	50	0	50	0
24	56	54	57.5	44	46	42.5	55.8333	1.75594	44.1667	1.75594
48	64.8	61.7	65.9	35.2	38.3	34.1	64.1333	2.17792	35.8667	2.17792
72	71.3	67.2	72	28.7	32.8	28	70.1667	2.59294	29.8333	2.59294
96	77.1	73.4	76.1	22.9	26.6	23.9	75.5333	1.91398	24.4667	1.91398
Fig 1C. Pairwise competition assay in control conditions.
Mean % cells and standard deviations are graphed.
Repeated measures two-way ANOVA, with a Tukey's mutliple comparisons test and a single pooled variance.
Number of families	2
Number of comparisons per family	10
Alpha	0.05
Tukey's multiple comparisons test	Mean diff.	95.00% CI of diff.	Below threshold?	Summary	Adjusted P Value
8E
0 vs. 24	-5.833	-10.20 to -1.469	Yes	*	0.010877
0 vs. 48	-14.13	-18.50 to -9.769	Yes	*	2.6e-05
0 vs. 72	-20.17	-24.53 to -15.80	Yes	*	2e-06
0 vs. 96	-25.53	-29.90 to -21.17	Yes	*	<0.000001
24 vs. 48	-8.3	-12.66 to -3.935	Yes	*	0.001181
24 vs. 72	-14.33	-18.70 to -9.969	Yes	*	2.3e-05
24 vs. 96	-19.7	-24.06 to -15.34	Yes	*	2e-06
48 vs. 72	-6.033	-10.40 to -1.669	Yes	*	0.008934
48 vs. 96	-11.4	-15.76 to -7.035	Yes	*	0.000127
72 vs. 96	-5.367	-9.731 to -1.002	Yes	*	0.017408
WT
0 vs. 24	5.833	1.469 to 10.20	Yes	*	0.010877
0 vs. 48	14.13	9.769 to 18.50	Yes	*	2.6e-05
0 vs. 72	20.17	15.80 to 24.53	Yes	*	2e-06
0 vs. 96	25.53	21.17 to 29.90	Yes	*	<0.000001
24 vs. 48	8.3	3.935 to 12.66	Yes	*	0.001181
24 vs. 72	14.33	9.969 to 18.70	Yes	*	2.3e-05
24 vs. 96	19.7	15.34 to 24.06	Yes	*	2e-06
48 vs. 72	6.033	1.669 to 10.40	Yes	*	0.008934
48 vs. 96	11.4	7.035 to 15.76	Yes	*	0.000127
72 vs. 96	5.367	1.002 to 9.731	Yes	*	0.017408

## Sheet: Fig 1D
hours	hcm1-8E (GFP-)			WT (GFP+)			8E mean	8E stdev	WT mean	WT stdev
0	50	50	50	50	50	50	50	0	50	0
24	47.8	47.3	50.9	52.2	52.7	49.1	48.6667	1.95021	51.3333	1.95021
48	37.8	42.7	48.7	62.2	57.3	51.3	43.0667	5.45924	56.9333	5.45924
72	32.1	36.5	45	67.9	63.5	55	37.8667	6.55769	62.1333	6.55769
96	42.7	38.4	44.5	57.3	61.6	55.5	41.8667	3.13422	58.1333	3.13422
Fig 1D. Pairwise competition assay in 150mM LiCl.
Mean % cells and standard deviations are graphed.
Repeated measures two-way ANOVA, with a Tukey's mutliple comparisons test and a single pooled variance.
Number of families	2
Number of comparisons per family	10
Alpha	0.05
Tukey's multiple comparisons test	Mean diff.	95.00% CI of diff.	Below threshold?	Summary	Adjusted P Value
8E
0 vs. 24	1.333	-11.09 to 13.75	No	ns	0.995128
0 vs. 48	6.933	-5.488 to 19.35	No	ns	0.375338
0 vs. 72	12.13	-0.2879 to 24.55	No	ns	0.055761
0 vs. 96	8.133	-4.288 to 20.55	No	ns	0.249462
24 vs. 48	5.6	-6.821 to 18.02	No	ns	0.558213
24 vs. 72	10.8	-1.621 to 23.22	No	ns	0.0926
24 vs. 96	6.8	-5.621 to 19.22	No	ns	0.391762
48 vs. 72	5.2	-7.221 to 17.62	No	ns	0.618777
48 vs. 96	1.2	-11.22 to 13.62	No	ns	0.996746
72 vs. 96	-4	-16.42 to 8.421	No	ns	0.796278
WT
0 vs. 24	-1.333	-13.75 to 11.09	No	ns	0.995128
0 vs. 48	-6.933	-19.35 to 5.488	No	ns	0.375338
0 vs. 72	-12.13	-24.55 to 0.2879	No	ns	0.055761
0 vs. 96	-8.133	-20.55 to 4.288	No	ns	0.249462
24 vs. 48	-5.6	-18.02 to 6.821	No	ns	0.558213
24 vs. 72	-10.8	-23.22 to 1.621	No	ns	0.0926
24 vs. 96	-6.8	-19.22 to 5.621	No	ns	0.391762
48 vs. 72	-5.2	-17.62 to 7.221	No	ns	0.618777
48 vs. 96	-1.2	-13.62 to 11.22	No	ns	0.996746
72 vs. 96	4	-8.421 to 16.42	No	ns	0.796278

## Sheet: Fig 2C
control	LiCl
-0.0278222	-0.0264214		Fig 2C. Scatter plot of average selection coefficients of all mutants in the A/E library, in control vs LiCl conditions.
-0.0232295	-0.0203171
-0.0205018	-0.0191825
-0.0128484	-0.017838		Pearson r
-0.0202816	-0.0200501		r	0.9633
-0.0173467	-0.019735		95% confidence interval	0.9533 to 0.9712
-0.0121345	-0.0146535		R squared	0.928
-0.0075282	-0.0124001
-0.0175926	-0.01618		P value
-0.005916	-0.0117814		P (two-tailed)	<0.0001
-0.0056324	-0.0101654		P value summary	****
0.00012381	-0.0070674		Significant? (alpha = 0.05)	Yes
-0.011506	-0.0165899
-0.0063236	-0.011702		Number of XY Pairs	256
-0.0110202	-0.0148229
-0.0032795	-0.0069425
-0.0158043	-0.0182103
-0.0084527	-0.0122221
-0.011995	-0.0132682
-0.0007572	-0.0087844
-0.0103864	-0.0114635
-0.0032379	-0.0091809
-0.0060164	-0.0102673
-0.0002868	-0.0080485
-0.0022327	-0.0062269
0.00487158	-0.0033442
0.00236128	-0.0052389
0.00907606	0.00137864
-0.0021457	-0.008303
0.00309075	-0.0060988
0.00455606	-0.0023619
0.00744858	0.00052959
-0.0255245	-0.0208957
-0.0168122	-0.0164148
-0.0153051	-0.016539
-0.0093799	-0.0138008
-0.0163965	-0.0166267
-0.0099959	-0.0136756
-0.0120698	-0.0133765
-0.0061057	-0.0115925
-0.0079852	-0.0104269
-0.0033087	-0.0073126
-0.0012133	-0.0073012
0.00331551	-0.0038613
-0.0068611	-0.0100899
-0.0016336	-0.0072274
-0.0024012	-0.0082868
0.0009137	-0.0053593
-0.0092153	-0.0091384
-0.0026994	-0.0079785
-0.0028811	-0.0057514
0.00230916	-0.0037623
-0.0060429	-0.0077375
0.00173998	-0.0048791
8.8152e-05	-0.0052307
0.0049506	-0.0003526
0.00727436	0.00274148
0.0108532	0.00318052
0.00864179	0.00380395
0.0128907	0.00624982
0.00364796	0.00025402
0.00835634	0.00027282
0.00775153	-2.375e-05
0.0104215	0.00409269
-0.0272279	-0.0220978
-0.0192491	-0.0179371
-0.0165055	-0.0174273
-0.0124382	-0.0148917
-0.0184037	-0.0190037
-0.012393	-0.0154502
-0.0111649	-0.01308
-0.0088734	-0.0087559
-0.0100277	-0.0133933
-0.0070042	-0.0109151
-0.0040451	-0.0086153
-0.0023201	-0.0079631
-0.008282	-0.012055
-0.0054318	-0.0063658
-0.0045777	-0.0087407
-0.0023853	-0.0064278
-0.012415	-0.0161495
-0.0051265	-0.0088791
-0.0071595	-0.0113291
0.00126283	-0.0060061
-0.0077425	-0.0130324
-0.0030566	-0.0081738
-0.0023553	-0.0064128
0.00268521	-0.0032124
0.00467286	-0.0009194
0.00923576	0.00434585
0.00801153	0.00274462
0.0106685	0.0044812
0.00329739	-0.0017004
0.00637665	-6.627e-05
0.0055062	-0.0001381
0.00816373	0.00276319
-0.0214481	-0.0184944
-0.0154491	-0.0141958
-0.0132673	-0.0136199
-0.0094581	-0.0118124
-0.0161414	-0.013753
-0.0092232	-0.0122848
-0.0080579	-0.0095128
-0.0047453	-0.0080523
-0.0038343	-0.0051152
-0.0010811	-0.0052465
0.00148287	-0.0031094
0.00485331	-0.0006474
-0.0051423	-0.0068992
0.00012657	-0.0047394
-0.002965	-0.0049979
0.00270774	-0.0004403
-0.0049221	-0.0055306
0.00195364	-0.0035028
0.00063826	-0.0029583
0.00498946	-0.0002184
-0.0002474	-0.0040568
0.00374288	-0.0022822
0.00361176	-0.0012497
0.00571039	0.00078831
0.00888893	0.00475125
0.0130195	0.00756329
0.0120449	0.00746219
0.0133172	0.0103806
0.00781082	0.00401115
0.0122156	0.00585779
0.0109981	0.00657884
0.0118693	0.00627794
-0.0248332	-0.0256207
-0.0217128	-0.0205271
-0.0193168	-0.0212038
-0.0097348	-0.0156086
-0.0141194	-0.0192212
-0.0103352	-0.0136726
-0.0113806	-0.014592
-0.004494	-0.0110206
-0.0105335	-0.0141548
-0.0023832	-0.0073678
-0.0043766	-0.0096679
-0.0009317	-0.0097916
-0.0130326	-0.0154806
-0.0049066	-0.0103175
-0.0051441	-0.009454
0.00041815	0.00072313
-0.010115	-0.0112962
0.00031517	-0.0085288
-0.0019623	-0.0074865
0.00127151	-0.0074247
-0.0071828	-0.0118195
0.00173403	-0.0052749
0.00025142	-0.0088007
0.00436595	-0.0040375
0.00020233	-0.0061968
0.0064547	0.00091456
0.00516584	-0.0017714
0.00990575	0.00221818
0.00387178	-0.0012001
0.00732366	-0.0003497
0.00733754	-4.628e-06
0.00783321	0.00205773
-0.0196007	-0.0182422
-0.0155328	-0.0145672
-0.0122579	-0.0171233
-0.00628	-0.0118726
-0.0194995	-0.0196917
-0.0094063	-0.0115775
-0.0114488	-0.0134254
-0.0038566	-0.0074329
-0.0057553	-0.0097934
0.00013637	-0.0034459
-0.0006045	-0.002815
0.00161836	-0.0038806
-0.0051908	-0.0070538
-0.0009383	-0.007039
-0.0018009	-0.0067974
0.00025028	-0.0035068
-0.0024386	-0.0061689
0.00184805	-0.0033259
-0.0023637	-0.0067407
0.00307626	-0.004234
-0.0046762	-0.0051919
0.00366862	0.00510447
0.00396424	-0.0026837
0.0057727	0.00083142
0.00409997	-9.306e-05
0.0136772	0.00768115
0.0105397	0.00741494
0.0142166	0.00786569
0.00529357	-0.0016709
0.0115975	0.00291252
0.00673315	0.00137164
0.0118725	0.00599329
-0.0291315	-0.0195176
-0.0225946	-0.0197685
-0.0145576	-0.0156357
-0.0096119	-0.0124016
-0.0169385	-0.0163602
-0.0098063	-0.0112989
-0.0126333	-0.0133165
-0.0080012	-0.0129141
-0.0088659	-0.0110713
-0.0050238	-0.0094318
0.00017844	-0.0056811
0.00055124	-0.0073509
-0.0095609	-0.0107784
-0.0036698	-0.009762
-0.0041021	-0.0086647
0.00133175	-0.0046522
-0.009321	-0.01262
-0.0034801	-0.0074709
-0.0009458	-0.0057723
0.00419284	-0.0038988
-0.0022589	-0.0046363
0.00279954	-0.0024584
0.00070722	-0.0053765
0.00674368	-8.729e-05
0.00672193	0.0030959
0.00997918	0.00319891
0.0105417	0.00690066
0.0107155	0.00608984
0.00325734	-0.0019847
0.00569407	0.00026215
0.00851756	0.00415777
0.0121335	0.00548733
-0.0208762	-0.0157523
-0.0130666	-0.0122879
-0.0125142	-0.0141019
-0.0069864	-0.0092015
-0.016463	-0.0145893
-0.0050328	-0.0080514
-0.0103405	-0.0096252
-0.0026985	-0.0065715
-0.00511	-0.0048171
0.00151751	-0.0022185
0.00239981	-0.0014306
0.00546851	0.00048785
-0.008158	-0.0074268
-7.913e-06	-0.0039275
0.00079644	-0.0018076
0.00389924	0.00056968
-0.0022225	-0.0041155
0.00268794	-0.0015609
0.00326711	0.00019893
0.00717718	0.00138403
0.00259569	-0.0014119
0.00657589	0.00127678
0.00344755	-0.0014698
0.0088823	0.0035695
0.0114241	0.0110347
0.0131982	0.00908089
0.0153093	0.012371
0.0157956	0.0115559
0.00943289	0.00491792
0.0105829	0.0106467
0.0130475	0.0143433
0.0157404	0.0101712

## Sheet: Fig 2D
0 C	0 L	1 C	1 L	2 C	2 L	3 C	3 L	4 C	4 L	5 C	5 L	6 C	6 L	7 C	7 L	8 C	8 L
-0.0213788	-0.0250898	-0.0240485	-0.026511	-0.0316675	-0.0245409	-0.0195606	-0.01331	-0.0019739	-0.0063854	0.013942	0.0122095	0.00907948	0.0029193	0.0118183	0.00853986	0.0164095	0.00818966		Fig 2D. Selection coefficients of all mutants in the A/E library with the indicated number of phosphomimetic (E) substitutions, in control vs LiCl conditions.
-0.0252344	-0.0268451	-0.0266506	-0.0254246	-0.0246648	-0.023917	-0.0133758	-0.0169353	-0.0065703	-0.0064539	0.012043	0.00820541	0.00290268	0.00175321	0.00841264	0.00897789	0.00818889	0.0096404
-0.0228902	-0.0183455	-0.0249136	-0.0202247	-0.0243317	-0.0153961	-0.0211037	-0.0126542	0.00391477	-0.001843	0.0129583	0.0192306	0.0183405	0.0079826	0.0198634	0.0298947	0.0229682	0.0119462
-0.0418791	-0.0353495	-0.0241437	-0.0302678	-0.0358681	-0.0141728	-0.0295913	-0.0201976	-0.004366	-0.0018369	0.00639247	0.0043007	0.00734103	0.00684708	0.012	0.0101008	0.0152632	0.010863
		-0.0373218	-0.0232846	-0.0263192	-0.0138391	-0.0135519	-0.0109935	-0.0078121	-0.0059199	0.00486457	-0.0036528	0.0156681	0.0155765	0.00972393	0.00060837
		-0.0231708	-0.0240545	-0.0139012	-0.0247008	-0.0108636	-0.0144939	-0.005994	-0.0088664	-0.0035206	-0.0027589	0.0155247	0.00882971	0.00057672	0.0232093
		-0.0227805	-0.0214413	-0.0059522	-0.0139754	0.00028106	-0.0059321	0.00129532	-0.0009905	0.00922011	0.00130582	0.0179287	0.011218	0.0185293	0.0105523
		-0.0256462	-0.0199528	-0.0324431	-0.0205102	-0.0134553	-0.01923	-0.0079056	-0.0037729	-0.0004444	-0.0008117	0.0120539	0.0138535	0.0134532	0.00810134
		-0.0270051	-0.0256431	-0.0209162	-0.0228113	0.00092051	-0.0079478	0.00619436	0.00587878	-0.0167962	-0.0120202	0.0043385	-0.0027411	0.0173172	0.0124068
		-0.0256578	-0.0211242	-0.0227187	-0.0195054	-0.0080051	-0.0111359	0.00600123	0.00218948	-0.0126592	-0.0063069	-0.0028863	0.00015352	0.0123998	0.0104918
		-0.0209938	-0.0132936	-0.0173231	-0.0136584	0.00675135	0.0027137	0.0140629	0.00444175	0.00267515	-0.0042679	0.0100462	0.00154811	0.0194435	0.0102617
		-0.0285702	-0.0234649	-0.025154	-0.0181745	-0.0095216	-0.0084074	0.00027799	-0.0006685	-0.0055548	-0.0064299	0.00218061	-0.0049752	0.0139042	0.0130504
		-0.0153545	-0.0192012	-0.011718	-0.0081063	-0.0066202	-0.0094061	0.00759949	-0.0010365	0.0072506	-0.0018251	0.00111248	-0.0052497	0.00693245	-0.0002247
		-0.0191889	-0.0201213	-0.0081391	-0.0153909	-0.0094525	-0.0069503	-0.000874	-0.0036973	-0.001742	-0.0026051	-0.0054741	-0.0065759	-0.0002224	0.0044621
		-0.0091465	-0.0146799	-0.0078293	-0.0053641	0.00254611	-0.0019401	0.0119438	0.00463897	0.0102784	0.00101102	0.0107765	0.00290239	0.0169229	0.00628771
		-0.0198057	-0.0187748	-0.0131506	-0.0163349	-0.0062372	-0.0039639	-0.0027307	-0.0003459	-0.0030298	-0.0047825	-0.0033308	0.00223441	0.0118093	0.00361131
		-0.0172954	-0.0176794	-0.0132333	-0.0143504	-0.0085558	-0.0140182	0.00940161	0.00214002	0.0100121	-0.0055079	0.00850015	0.00269761	0.00421003	-0.0034097
		-0.0176993	-0.0156854	-0.0145444	-0.0141077	-0.0139848	-0.0111557	0.00225164	0.00493568	-0.0052351	-0.0057423	0.00278076	0.00114969	-0.0035704	-0.0001225
		-0.0153175	-0.0141849	-0.0116422	-0.0150467	-0.0015187	-0.0085327	0.0185231	0.00815509	0.0116562	0.00400525	0.0142063	0.0106886	0.0104322	0.00378922
		-0.0202917	-0.0172801	-0.0103449	-0.0210586	-0.0117678	-0.0105809	0.00511399	0.0035756	0.00451744	0.00057728	0.00839652	0.00193033	0.00441222	0.00218188
		-0.0211809	-0.0228586	-0.0107733	-0.013947	-0.0036005	-0.0114928	-0.0228736	-0.0150513	0.00863368	-0.0008369	0.00826174	0.00066662	0.0111707	0.0129186
		-0.0227011	-0.0179815	-0.0140158	-0.0138648	-0.0114553	-0.0094772	-0.0148978	-0.0148845	-0.0009393	0.00391869	0.00076538	-0.0001817	0.0129738	0.00349701
		-0.0141246	-0.0179713	-0.001471	-0.0062921	0.00421103	-0.0059648	-0.0071395	-0.0094956	0.0166147	0.00721306	0.0130788	0.00480232	0.0153909	0.00297716
		-0.0232931	-0.0216018	-0.0107211	-0.0024691	-0.0123611	-0.012294	-0.0208971	-0.0191317	0.00675673	0.00568	0.00475	4.9e-05	0.00879372	0.00225994
		-0.0190968	-0.0223698	-0.009202	-0.0145662	-0.0023836	-0.0076096	-0.0015249	-0.0089862	0.00445174	-0.0007791	0.0112343	0.00496977	0.010561	0.0009639
		-0.0222295	-0.0188196	-0.0148287	-0.0107293	-0.0075607	-0.005125	-0.0093364	-0.0051205	-0.0008278	0.00126923	0.00506064	0.00740269	0.0009388	0.00693008
		-0.0198584	-0.0156251	-0.001749	-0.0072386	0.00421191	-0.0029981	0.00528435	0.00362655	0.010488	0.00107575	0.0188177	0.00726012	0.0221667	0.0110341
		-0.0209794	-0.0201231	-0.0163934	-0.0238816	-0.0097468	-0.005003	-0.0032216	-0.007868	-0.0011481	-0.0007349	0.00875811	0.00649531	0.0137085	0.00502327
		-0.0245896	-0.0221769	-0.005711	-0.0126211	3.7709e-05	0.00106339	-0.0085919	-0.0075572	0.00420173	-0.0006979	0.0124901	0.00600474	0.0106159	0.00196211
		-0.022351	-0.0219346	-0.0126912	-0.0090182	0.00112133	-0.0105803	-0.0076493	-0.0079848	-0.000708	-0.0017708	0.00603888	0.00916946	0.00201101	0.00644744
		-0.0227117	-0.0153174	-0.0050995	-0.0121497	0.00644486	-0.0056343	0.00831159	0.00030972	0.00691205	-0.0005483	0.0220263	0.0129807	0.021412	0.010161
		-0.0232935	-0.0217148	-0.0166665	-0.0200311	-0.0071356	-0.0094425	-0.0110576	-0.0054656	-0.000922	-0.0028434	0.0121177	0.00804386	0.01327	0.00631993
				-0.0092471	-0.011718	0.00349849	-0.0006381	0.00167248	-0.0071158	0.00861855	0.0171232	0.0061125	-0.0015823
				-0.011728	-0.0088036	-0.0006906	-0.0010958	-0.0071395	-0.0066713	0.0172224	0.00376182	-0.0015252	0.00086792
				4.7352e-05	-0.0074628	0.0157661	0.00255663	0.00662165	0.00059512	0.0156195	0.00470332	0.0134209	0.00456314
				-0.0111591	-0.0138471	9.3485e-06	-0.0045021	-0.0023009	-0.0030092	0.00048687	0.00183064	0.00809654	0.00109538
				-0.0013172	-0.0073137	0.00825987	0.00208396	-0.0037318	-0.0200112	0.00991878	0.00618691	-3.872e-05	-0.0076994
				-0.0074812	-0.0056335	0.00207725	0.00321971	-0.0199298	-0.0062924	0.00614381	0.00631855	-0.0077945	-0.002817
				0.00232075	-0.0020156	0.0167988	0.00567997	-0.0047178	-0.0049793	0.0163363	0.0102128	0.00866149	0.00050152
				-0.0024457	-0.009863	0.00180956	-0.0001312	-0.0101263	-0.0120209	0.00971036	0.00684525	-0.0008907	-0.0056723
				-0.0089174	-0.0183421	-0.0174756	-0.0208541	-0.0047789	-0.0108893	0.0118684	0.00464778	0.00525008	-0.0044849
				-0.0182083	-0.0269199	-0.0207847	-0.0195595	-0.0108889	-0.0078099	0.00465991	0.00714776	-0.0045042	-0.0011481
				-0.0103945	-0.0139348	-0.0102916	-0.0046762	0.00317734	-0.0011472	0.0203137	0.0109799	0.0152111	0.00784578
				-0.0194016	-0.0181796	-0.019156	-0.0205736	-0.0083215	-0.0086197	0.0111801	0.00691833	0.00665307	-0.0011782
				-0.0182536	-0.0222683	-0.0247691	-0.0188405	-0.0041468	-0.0065612	-0.0106189	-0.0158779	0.0136626	0.00269481
				-0.0222017	-0.0180531	-0.0185834	-0.0204617	-0.0065246	-0.0071324	-0.0157171	-0.0108933	0.00275471	0.00145467
				-0.0140365	-0.0135884	-0.0064462	-0.0147499	0.0007711	-0.0059234	-0.0013585	0.00054452	0.0200463	0.0062571
				-0.0192737	-0.0222909	-0.0284823	-0.0249671	-0.010843	-0.0082133	-0.013807	-0.0126462	0.00971741	0.00100699
				-0.0171671	-0.0168455	-0.0162959	-0.0181546	0.0040316	-0.0026506	-0.0009301	-0.0056128	0.0129853	0.00220359
				-0.0166928	-0.0175933	-0.0182131	-0.0144755	-0.0025814	-0.002084	-0.005682	-0.0072103	0.00223638	0.00551367
				-0.0084884	-0.0114318	-0.0128533	-0.0061797	0.0151223	0.00956096	0.0087039	-0.0001132	0.0199879	0.00888383
				-0.0235737	-0.0208668	-0.0173626	-0.0163118	-0.0011803	-0.0098951	0.00055168	-0.0086136	0.0134628	0.00665264
				-0.0110628	-0.0148044	-0.0075396	-0.0111451	0.00446409	-0.0045766	0.00379737	-0.0036036	0.0086411	-0.002816
				-0.0149761	-0.010394	-0.0113077	-0.0126243	-0.0045047	-0.0015636	-0.003578	-0.0037616	-0.0028678	0.00084463
				-0.0017854	-0.0077257	-0.0010513	-0.0093234	0.0112809	0.00246803	0.0133876	0.00082794	0.0158097	0.00809413
				-0.0138255	-0.0129308	-0.0091952	-0.014645	0.00166268	-0.0032465	0.0021003	-0.0043985	0.0069568	-0.0006083
				-0.0158726	-0.017958	-0.0109615	-0.0149782	0.00411559	-0.0046616	0.00220819	-0.0031967	0.00682621	-2.741e-05
				-0.0178955	-0.0166063	-0.0148833	-0.0177026	-0.0046975	0.00045687	-0.0032619	-0.0026065	0.00010588	3.4293e-05
				-0.0029674	-0.0091142	-0.0040178	-0.0069769	0.0125291	0.00412624	0.0147072	0.00310902	0.0086642	0.00140991
				-0.0095188	-0.0228886	-0.0010513	-0.0124296	0.00248736	0.00102389	0.0006645	-0.0023917	0.00613042	0.00028645
				-0.0239982	-0.0182346	-0.0044589	-0.0127479	-0.0117977	-0.0215532	-0.0044046	-0.0127292	0.0110088	0.00139856
				-0.0178986	-0.020517	-0.0126814	-0.0074976	-0.0213081	-0.0157839	-0.0126598	-0.0079816	0.00134336	0.00942021
				-0.0134893	-0.020031	-0.0010191	-0.0034135	-0.0036738	-0.0056645	0.00267009	-0.0057102	0.018791	0.00775887
				-0.0215607	-0.0260927	-0.0061791	-0.007518	-0.0134326	-0.0137085	-0.002143	-0.0086746	0.01153	0.00564996
				-0.0183991	-0.0211974	-0.0131729	-0.0193977	-0.0026544	-0.0096364	0.00061616	-0.0052533	0.015015	0.00655415
				-0.0213865	-0.0190971	-0.0194709	-0.0138462	-0.0095549	-0.0043364	-0.0051835	-0.0076806	0.00650035	0.0070895
				-0.0109504	-0.0104573	-0.0093453	-0.0075671	0.0100506	-0.0009521	0.00302876	-0.0049449	0.0227129	0.0107239
				-0.0155428	-0.0189421	-0.0101486	-0.0207853	-0.0017771	-0.0083969	-0.0058408	-0.0096175	0.0125377	0.0070193
				-0.0191601	-0.0223674	-0.0117879	-0.0107247	0.00034872	-0.0109898	-0.0043196	-0.0063642	0.0134702	0.00573111
				-0.0223507	-0.0158862	-0.0107831	-0.0136383	-0.0110989	-0.0053734	-0.0064149	-0.0063218	0.00570906	0.015475
				-0.0038688	-0.0097164	-0.0037017	-0.0133568	0.00469621	-0.0051062	0.00267015	-0.0034164	0.0205919	0.0105454
				-0.0160185	-0.0182625	-0.0071499	-0.0104628	-0.0035148	-0.0055314	-0.0039187	-0.0037773	0.0133785	0.00970121
				-0.0127861	-0.017454	-0.006625	-0.0133053	0.00230398	-0.0070547	0.0110113	0.00333811	-0.0034812	-0.0103289
				-0.017412	-0.0153225	-0.0132831	-0.0112059	-0.007062	-0.0049535	0.00348784	-0.0031069	-0.0103548	-0.0052888
				-0.0061779	-0.0079482	0.00040211	-0.0055737	0.00886049	0.00086469	0.00922001	0.00123885	0.00410926	-0.0035948
				-0.0118701	-0.0125896	-0.0080807	-0.0104545	-0.0016304	-0.0006912	0.00534219	-0.0017737	-0.0011499	-0.007123
				-0.0066778	-0.011139	-0.0021522	-0.0100829	0.00144998	-0.0096493	0.00676726	-0.0016755	0.00693661	-0.0026597
				-0.0110972	-0.0113259	-0.0103194	-0.0072206	-0.009623	-0.004027	-0.001692	0.00026454	-0.002593	0.00026997
				-4.264e-05	-0.0052611	0.00720009	-0.0035853	0.0118055	-0.000291	0.0132574	0.00195584	0.0135973	0.00165563
				-0.0049745	-0.0129737	-0.0032627	-0.0122052	-0.0031429	-0.0088968	0.00356314	-0.0013366	0.0088504	0.00021766
				-0.0113662	-0.015162	-0.011688	-0.0148028	-0.0009834	-0.0080941	0.0085778	-0.0029521	0.00695022	-0.0025115
				-0.0151317	-0.0149056	-0.0150995	-0.0185883	-0.0081718	-0.0036851	-0.0028606	-0.0021678	-0.0025049	-0.0002625
				-0.0091258	-0.0103399	-0.0110924	-0.0062243	0.00946541	0.00147255	0.0173394	0.00273	0.0118156	0.00459487
				-0.013075	-0.018242	-0.0205087	-0.0226444	-0.0029643	-0.0007351	0.00777329	0.0020614	0.00669772	0.00137669
				-0.0236594	-0.0273706	-0.0029732	-0.0202961	0.00275439	-0.005593	0.00186513	-0.0046327	0.00618107	-0.0022163
				-0.0273676	-0.0193788	-0.0203496	-0.016855	-0.0056174	-0.0026781	-0.004758	0.00062854	-0.0022709	0.00229039
				-0.0148289	-0.0087245	-0.0108774	-0.0130361	0.00857682	-0.0003211	0.0111985	0.00144426	0.0134774	0.00378681
				-0.0211051	-0.0266775	-0.0149651	-0.0184088	6.7848e-05	-0.0037967	0.00253992	-0.0035817	0.00537447	-0.000856
				-0.0198068	-0.0215901	-0.0149832	-0.0157372	0.00948574	-0.0046178	0.00257742	-0.002719	-0.0038879	-0.0024427
				-0.0214449	-0.0176147	-0.0157036	-0.0152841	-0.0046227	0.00022376	-0.0027866	-0.0014852	-0.0025848	-0.0066113
				-0.0159119	-0.0121659	-0.0089644	-0.0079859	0.0118925	0.00073758	0.00773519	0.00101902	0.00854586	-0.0002986
				-0.0200364	-0.0206204	-0.0135238	-0.0156523	0.00366125	-0.0033398	-0.0015465	-0.0057093	0.00306925	-0.0092059
				-0.0167877	-0.0196126	-0.0010394	-0.0105438	0.00797904	-0.0008159	0.00992077	0.00062734	0.0002555	-0.0054485
				-0.0195139	-0.0187793	-0.0106612	-0.0049044	-0.0008059	0.00348074	0.00067161	0.00310612	-0.0055277	-0.0056171
				-0.012786	-0.0111007	0.0059952	-0.002533	0.0183968	0.00350834	0.0198121	0.00641694	0.00550521	0.00048252
				-0.0183	-0.0164563	-0.0022067	-0.0119203	0.00625106	0.00472801	0.00939764	0.0023986	0.00075934	-0.0033984
				-0.0073416	-0.0161688	-0.0057905	-0.0127268	0.0093144	0.00188564	0.014103	0.00954724	0.00297733	-0.0045049
				-0.0162211	-0.0115782	-0.012711	-0.0097492	0.00183054	0.00331245	0.00955451	0.00467288	-0.0045428	-0.0030436
				-0.0023033	-0.0047929	7.7269e-05	-0.0111002	0.017088	0.00886489	0.0206237	0.00928344	0.00804517	0.0021614
				-0.008097	-0.0163474	-0.0102809	-0.0119838	0.00614563	0.00113805	0.010243	0.00709107	0.00421306	0.00350887
				-0.00642	-0.0144314	-0.0003662	-0.0099365	-0.0163059	-0.0214633	0.0143271	0.00507242	0.00805945	-0.0027063
				-0.0144521	-0.0128598	-0.0099712	-0.0104532	-0.0216476	-0.0153127	0.00510814	0.00761549	-0.0027609	0.00245605
				0.00329855	-0.0038276	0.00382637	-0.0053606	-0.0033949	-0.0080923	0.0203074	0.0109554	0.0157969	0.010563
				-0.0061962	-0.0160882	-0.0052087	0.00274	-0.0092301	-0.0082088	0.0122132	0.00649493	0.0100208	-0.0021893
				-0.0178482	-0.0224318	-0.0058525	-0.0110406	-0.0107793	-0.0130589	-0.0037112	-0.0096083	0.00876385	-0.0023495
				-0.0224172	-0.0172828	-0.0109255	-0.009004	-0.0127934	-0.0122829	-0.0096018	-0.0088382	-0.0023983	0.00604384
				-0.014696	-0.0160832	0.00091617	-0.0049552	-0.0091404	-0.0093405	-0.0004537	-0.0060061	0.016884	0.00604462
				-0.0143319	-0.0231124	-0.0018927	-0.0137467	-0.0135057	-0.0194431	-0.0065466	-0.0077719	0.00925552	0.00128242
				-0.011542	-0.0202089	-0.000766	-0.0132596	-0.0099978	-0.0137405	0.00118283	-0.0084528	0.0101586	0.00061199
				-0.0201098	-0.0153613	-0.0133088	-0.0087526	-0.0137017	-0.005976	-0.0084063	-0.0027355	0.00056266	0.00448346
				-0.0081263	-0.0136077	0.00151029	-0.0025103	-0.0015562	-0.0061346	0.0113922	0.00408576	0.0179603	0.00809024
				-0.0116279	-0.022462	-0.0037709	-0.0099056	-0.0071443	-0.0122888	0.0069718	-0.0029231	0.012876	0.00317995
						-0.0006381	-0.0075802	0.00206834	-0.0078579	0.00500101	-0.0054391
						-0.0074347	-0.0075795	-0.0079943	-0.0137536	-0.0053436	0.0249583
						0.00585393	-0.003922	0.00295036	-0.0003376	0.0121441	0.00098715
						-0.0027768	-0.0104491	0.00381343	-0.013578	0.00268449	-0.0003024
						0.00362407	-0.0052816	-0.0014399	-0.0109823	0.00409815	-0.0052981
						-0.0053612	-0.006778	-0.0109152	-0.0060051	-0.0052595	-0.0024501
						0.0133195	-0.0008677	0.005963	-0.0029505	0.0113997	0.00155623
						-0.0023806	-0.0079452	-0.0031754	-0.005954	0.00453441	-0.0031393
						-0.0106348	-0.0153473	0.00048843	-0.0080097	-0.0010807	-0.0113602
						-0.0153815	-0.0161039	-0.0079745	-0.0063674	-0.011382	-0.0102113
						-0.0087124	-0.0058172	0.00786054	-0.0015635	0.00056588	-0.0076165
						-0.0108241	-0.0212346	-0.0001998	-0.0050869	-0.0029334	-0.0099163
						-0.010215	-0.0149668	-0.0047477	-0.0143599	0.00013341	-0.0105782
						-0.015063	-0.0113502	-0.0143483	-0.0087989	-0.0106499	-0.0070181
						-0.004804	-0.0094415	0.00307837	-0.0071017	0.00837869	-0.00199
						-0.0147569	-0.0166471	-0.0047748	-0.008013	-0.0017336	-0.0085384
						-0.0123429	-0.0147609	-0.0036298	-0.0126864	0.0022156	-0.0079059
						-0.0148268	-0.0115317	-0.0127656	-0.0110242	-0.0079259	-0.0051567
						-0.008219	-0.0092688	0.00126352	-0.002518	0.00623545	0.00167816
						-0.013019	-0.0179089	-0.0031632	-0.0087587	-0.0001816	-0.0076404
						-0.0058025	-0.0112255	-0.0014355	-0.0091877	0.00680664	-0.0011621
						-0.011115	-0.009302	-0.0092485	-0.0069666	-0.0011151	-0.000616
						-0.0025194	-0.006651	0.00645482	-0.0064441	0.018137	0.00280901
						-0.0049415	-0.0141225	-0.0055566	-0.0106575	0.00528061	-0.0026048
						-0.0107866	-0.0171638	0.00412954	-0.0036447	0.00641937	-0.0007034
						-0.0170338	-0.0145441	-0.0035347	-0.0021381	-0.0006684	-0.0009796
						-0.0043164	-0.010544	0.0125329	0.00170718	0.0127367	0.00332832
						-0.0122737	-0.0171126	0.00488003	-0.0054748	0.00685463	-0.0019751
						-0.0171774	-0.0214207	-0.0141721	-0.0171976	0.0102008	-0.0036014
						-0.0212994	-0.0181054	-0.0172444	-0.013345	-0.0035552	0.00249067
						-0.025336	-0.0176267	-0.0086848	-0.004218	0.0169122	0.00320532
						-0.0267185	-0.0218456	-0.0123276	-0.0143946	0.009743	-0.0011999
						-0.0139309	-0.0183959	-0.0014207	-0.0102017	-0.0094848	-0.0138933
						-0.0183887	-0.0140295	-0.0102921	-0.006659	-0.0138244	-0.0073352
						-0.0109459	-0.0099708	0.00370029	-0.0026256	0.00134426	-0.0045819
						-0.0190875	-0.0161598	-0.0060319	-0.0104651	-0.0061953	-0.011205
						-0.016116	-0.0191237	-0.0001338	-0.0044501	0.00631277	-0.0045216
						-0.0190811	-0.0145507	-0.0045043	-0.0044331	-0.0045871	-0.0030851
						-0.0099784	-0.0073237	0.0108748	0.00653121	0.0121965	-0.0007434
						-0.0167649	-0.0159712	0.0010119	-0.0109265	0.00277364	-0.0073894
						0.0008054	-0.0057234	0.00160513	-0.0055017	0.00354289	-0.008042
						-0.0058272	-0.0089752	-0.0054569	-0.003519	-0.0080553	-0.0025581
						0.0106796	-0.0022763	0.00971452	0.00032389	0.0120658	-0.0017228
						-0.0044424	-0.0168521	0.00176662	-0.0054887	0.00458045	-0.0045933
						-0.0048031	-0.0120388	-0.0072656	-0.0111934	0.00437354	-0.0046599
						-0.012134	-0.0092459	-0.0111892	-0.0093614	-0.0046066	-0.0009609
						0.00133767	-0.0049432	0.00343141	-0.0062469	0.0136881	0.00273967
						-0.0050123	-0.0093546	-0.0051324	-0.0110225	0.00633762	0.00178734
						-0.0020905	-0.0106923	0.00033248	-0.0072381	-0.0007935	-0.0074192
						-0.0107163	-0.0085475	-0.0072894	0.00482666	-0.0073953	-0.0074173
						0.0040553	-0.0045279	0.00893799	-0.0050334	0.00819516	-0.0061521
						-0.0021726	-0.008289	-0.0016297	-0.006512	0.0020375	-0.0086071
						-0.0023109	-0.0035189	-0.0037537	-0.0104152	0.00147638	-0.0100996
						-0.0035995	-0.0123771	-0.0104785	-0.0056704	-0.0099707	-0.0035734
						0.00178044	-0.0046512	0.00773172	-0.0002537	0.011886	0.00287748
						-0.0054434	-0.0090604	0.00208722	-0.0045809	0.00280961	-0.0049293
						-0.0089692	-0.016254	0.00647598	-0.0007786	0.00320236	0.00328002
						-0.0162872	-0.0104168	-0.0005718	-0.0020009	0.00328856	-0.0021972
						0.0022409	-0.0042865	0.01469	0.00735822	0.00872931	-0.000898
						-0.0051496	-0.012807	0.00488383	-0.0012405	0.00392938	-0.0028378
						-0.0037008	-0.0102639	0.00955	-7.03e-06	0.00887573	-0.0017858
						-0.0103172	-0.0080657	-6.964e-05	0.00754811	-0.0017637	0.00377169
						0.00466158	-0.0016307	0.0177708	0.00958158	0.019882	0.00739211
						-0.0040151	-0.0092055	0.00951601	0.00019038	0.0124391	-0.0006202
						0.00676414	-0.0057072	0.0115994	0.00337957	0.00993393	0.00276773
						-0.0055653	-0.0044405	0.00343972	0.00229847	0.00282457	0.00445044
						0.0152555	0.00155276	0.0193291	0.00527212	0.0171233	0.00925785
						0.00277896	-0.005037	0.00886272	0.00160465	0.0125494	0.00134208
						-0.0108387	-0.0159867	-0.0135674	-0.0164825	0.0138835	0.00453295
						-0.0158903	-0.0129756	-0.0164798	-0.0104245	0.00451887	0.00564463
						-0.0062326	-0.0068438	-0.0037555	-0.0037558	0.0202495	0.00732688
						-0.0084996	-0.0190775	-0.0055207	-0.0145774	0.0128099	0.00742279
						-0.0151897	-0.0181145	-0.0086977	-0.0158798	-0.0091956	-0.0140412
						-0.0181265	-0.0153411	-0.0159418	-0.0122214	-0.0140857	-0.0155211
						-0.0040378	-0.0098216	-0.0039588	-0.0058146	-0.0027275	-0.0074127
						-0.0122728	-0.0186515	-0.0091038	-0.0123418	-0.0059359	-0.0146334
						-0.0119866	-0.0162133	-0.0102155	-0.0167703	-0.0047044	-0.0091662
						-0.0161737	-0.014482	-0.0168029	-0.0127933	-0.0092325	-0.0085108
						-0.0029651	-0.0092683	-0.0030105	-0.0086537	0.00255311	-0.0012299
						-0.0089828	-0.0149568	-0.007024	-0.0109962	-0.0042122	-0.0109129
						-0.003849	-0.0114637	0.00116951	-0.0086643	-0.0060979	-0.0123792
						-0.0114339	-0.0086094	-0.0086017	-0.0034603	-0.0123685	-0.0079095
						0.00351858	-0.0026575	0.0124489	0.00194685	0.00082268	-0.0049077
						-0.0012271	-0.0142153	0.00174015	-0.0110736	-0.0015332	-0.0071372
						-0.005843	-0.0162896	-0.0041245	-0.0119952	0.00446511	-0.0064845
						-0.016336	-0.0103121	-0.0120097	-0.0069008	-0.0065763	-0.0047696
						0.00076872	-0.0063693	0.00210112	-0.0035439	0.0123875	0.00214106
						-0.0039715	-0.0138408	0.00165412	-0.0104181	0.00709846	-0.0069702
						-0.0112775	-0.0148978	0.00237804	-0.0069166	0.00160053	-0.0064624
						-0.0149965	-0.0170207	-0.0069369	-0.0055445	-0.0064906	-0.0049671
						-0.0062441	-0.0126629	0.00933939	-0.0011986	0.00928429	0.00137107
						-0.006393	-0.0177574	0.00208208	-0.0058448	0.00624464	-0.0028155
						-0.0139535	-0.0177434	-0.0068665	-0.0100479	0.00540688	-0.0041247
						-0.0177904	-0.0146063	-0.0101363	-0.0116449	-0.0041429	0.00091834
						-0.0066685	-0.0091071	0.00080934	-0.0031401	0.0131114	0.00202575
						-0.011464	-0.0180419	-0.0035768	-0.0164088	0.00531911	-0.0002743
						-0.0081669	-0.0157714	-0.0056278	-0.013973	-0.0007396	-0.0063439
						-0.0157197	-0.0154687	-0.0139277	-0.0085571	-0.0064987	0.0177473
						-0.0030674	-0.0082854	0.00308291	-0.0050355	0.0073366	-0.0012715
						-0.0107231	-0.015865	-0.0054083	0.00203264	0.00148242	-0.0072056
						0.0001432	-0.0126901	-0.0014351	-0.010902	-0.0026778	-0.0103095
						-0.0127508	-0.0099779	-0.0109233	-0.007856	-0.0103718	-0.0069099
						0.00789998	-0.0049581	0.00614785	0.00031491	0.00372034	-0.0024722
						0.00154306	-0.0075534	-0.000353	-0.010589	-0.000352	-0.006081
						-0.0021674	-0.0036761	0.00358563	-0.0081896	0.0010451	-0.0078491
						-0.003605	-0.0092403	-0.008121	-0.0056658	-0.0079112	-0.0052833
						0.00743072	-0.0027048	0.0121539	-0.0014195	0.00801861	-0.0023452
						-0.0013471	-0.0127511	0.00453649	-0.0092501	0.00243017	-0.0059836
						-0.0103616	-0.0122512	-0.008288	-0.0147336	0.00687396	-0.0029797
						-0.0123349	-0.0126598	-0.014844	-0.0100683	-0.0030235	0.00314386
						-0.0017309	-0.0057541	-0.0042152	-0.0067462	0.0169069	0.00484927
						-0.0058037	-0.0189398	-0.0112413	-0.0181252	0.00890879	-0.0029666
								-0.0045321	-0.0143021
								-0.0144109	-0.013444
								-4.455e-05	-0.0059166
								-0.0061299	-0.0137899
								-0.0117696	-0.0159131
								-0.01596	-0.0121277
								-0.0026007	-0.0076545
								-0.0075611	-0.0115799
								0.00100332	-0.0108068
								-0.0108184	-0.00847
								0.00847285	-0.0022804
								0.00624951	-0.0079768
								0.00154938	-0.0087413
								-0.0086908	-0.005979
								0.00836216	-0.0013139
								0.00368902	-0.0081611
								0.00283409	-0.0081608
								-0.0081715	-0.0038604
								0.0104246	0.0010127
								0.00406304	-0.0041262
								0.00074803	-0.0086788
								-0.0086957	-0.0093394
								0.00432643	-0.0081979
								-0.0004142	-0.0130084
								-0.0038214	-0.0113412
								-0.0113762	-0.0096435
								0.00616381	-0.0032479
								-0.0004451	-0.0075462
								0.00381383	-0.0076646
								-0.0076532	-0.0036231
								0.0127	9.37e-05
								0.00432745	-0.0043529
								0.00973904	-0.002784
								-0.0027715	0.00175263
								0.0163203	0.00794925
								0.0128445	-0.0015768
								-0.0029705	-0.0131161
								-0.0130746	-0.0119197
								0.0020481	-0.0056152
								-0.0041353	-0.0134791
								-0.0081848	-0.0176578
								-0.0177496	-0.011532
								-0.0040713	0.00376843
								-0.0055619	-0.009727
								-0.0045429	-0.0147418
								-0.0148216	-0.0107836
								0.00036719	-0.0076123
								-0.0055078	-0.013254
								-0.0014554	-0.0110901
								-0.0110416	-0.0077943
								0.00647159	-0.00352
								0.00471555	-0.009796
								-0.0048349	-0.0119661
								-0.0119029	-0.0087643
								0.00337425	0.00317574
								-1.172e-05	-0.0104623

## Sheet: Fig 2E
T428A	T428E	T440A	T440E	T447A	T447E	T460A	T460E	S471A	S471E	T479A	T479E	T486A	T486E	S496A	S496E
-0.0213788	-0.0240485	-0.0213788	-0.0373218	-0.0213788	-0.0270051	-0.0213788	-0.0153545	-0.0213788	-0.0172954	-0.0213788	-0.0211809	-0.0213788	-0.0190968	-0.0213788	-0.0245896		Fig 2E. Selection coefficients of all mutants in the A/E library with the indicated A or E substitution, in control conditions.
-0.0245896	-0.0236594	-0.0245896	-0.0198068	-0.0245896	-0.0167877	-0.0245896	-0.0073416	-0.0245896	-0.00642	-0.0245896	-0.0178482	-0.0245896	-0.011542	-0.0252344	-0.022351
-0.0190968	-0.0239982	-0.0190968	-0.0183991	-0.0190968	-0.0191601	-0.0190968	-0.0127861	-0.0190968	-0.0066778	-0.0190968	-0.0113662	-0.0252344	-0.0222295	-0.0228902	-0.0227117
-0.011542	-0.0112775	-0.011542	-0.0139535	-0.011542	-0.0081669	-0.011542	0.0001432	-0.011542	-0.0021674	-0.011542	-0.0103616	-0.022351	-0.0201098	-0.0418791	-0.0232935
-0.0211809	-0.0089174	-0.0211809	-0.0182536	-0.0211809	-0.0171671	-0.0211809	-0.0110628	-0.0211809	-0.0158726	-0.0252344	-0.0227011	-0.0228902	-0.0198584	-0.0240485	-0.0236594
-0.0178482	-0.0108387	-0.0178482	-0.0151897	-0.0178482	-0.0119866	-0.0178482	-0.003849	-0.0178482	-0.005843	-0.022351	-0.0224172	-0.0227117	-0.0081263	-0.0266506	-0.0273676
-0.0113662	-0.0106348	-0.0113662	-0.010215	-0.0113662	-0.0123429	-0.0113662	-0.0058025	-0.0113662	-0.0107866	-0.0222295	-0.0151317	-0.0418791	-0.0209794	-0.0249136	-0.0148289
-0.0103616	-0.0029705	-0.0103616	-0.0081848	-0.0103616	-0.0045429	-0.0103616	-0.0014554	-0.0103616	-0.0048349	-0.0201098	-0.0123349	-0.0232935	-0.0116279	-0.0241437	-0.0211051
-0.0172954	-0.009202	-0.0172954	-0.005711	-0.0172954	-0.0092471	-0.0172954	-0.0013172	-0.0252344	-0.0176993	-0.0228902	-0.0141246	-0.0240485	-0.0239982	-0.0373218	-0.0198068
-0.00642	-0.0023109	-0.00642	-0.0089692	-0.00642	-0.0037008	-0.00642	0.00676414	-0.022351	-0.0144521	-0.0227117	-0.014696	-0.0236594	-0.0112775	-0.0231708	-0.0214449
-0.0066778	-0.0058525	-0.0066778	-0.000766	-0.0066778	-0.0006381	-0.0066778	0.00362407	-0.0222295	-0.0110972	-0.0198584	-0.0091258	-0.0266506	-0.0178986	-0.0227805	-0.0159119
-0.0021674	0.00074803	-0.0021674	-0.0038214	-0.0021674	0.00381383	-0.0021674	0.00973904	-0.0201098	-0.003605	-0.0081263	-0.0017309	-0.0273676	-0.0149965	-0.0256462	-0.0200364
-0.0158726	-0.0131729	-0.0158726	-0.0117879	-0.0158726	-0.006625	-0.0158726	-0.0021522	-0.0227011	-0.0178955	-0.0418791	-0.0232931	-0.0249136	-0.0134893	-0.0316675	-0.0171774
-0.005843	-0.0068665	-0.005843	-0.0056278	-0.005843	-0.0014351	-0.005843	0.00358563	-0.0224172	-0.016336	-0.0232935	-0.0143319	-0.0148289	-0.0062441	-0.0246648	-0.0212994
-0.0107866	-0.0047477	-0.0107866	-0.0036298	-0.0107866	-0.0014355	-0.0107866	0.00412954	-0.0151317	-0.0170338	-0.0209794	-0.013075	-0.0241437	-0.0215607	-0.0243317	-0.025336
-0.0048349	-0.0007396	-0.0048349	-0.0026778	-0.0048349	0.0010451	-0.0048349	0.00687396	-0.0123349	-0.0119029	-0.0116279	-0.0058037	-0.0211051	-0.006393	-0.0358681	-0.0267185
-0.0153545	-0.011718	-0.0153545	-0.0132333	-0.0153545	-0.0107733	-0.0252344	-0.0191889	-0.0228902	-0.0153175	-0.0240485	-0.0089174	-0.0373218	-0.0183991	-0.0270051	-0.0167877
-0.0073416	0.0008054	-0.0073416	-0.0048031	-0.0073416	-0.0020905	-0.022351	-0.0162211	-0.0227117	0.00329855	-0.0236594	-0.0108387	-0.0198068	-0.0139535	-0.0256578	-0.0195139
-0.0127861	-0.0010394	-0.0127861	-0.0057905	-0.0127861	-0.0003662	-0.0222295	-0.017412	-0.0198584	-4.264e-05	-0.0239982	-0.0106348	-0.0231708	-0.0213865	-0.0209938	-0.012786
0.0001432	0.00100332	0.0001432	0.00154938	0.0001432	0.00283409	-0.0201098	-0.0127508	-0.0081263	0.00743072	-0.0112775	-0.0029705	-0.0214449	-0.0177904	-0.0285702	-0.0183
-0.0110628	-0.0075396	-0.0110628	-0.0109615	-0.0110628	-0.0044589	-0.0227011	-0.0149761	-0.0141246	-0.0029674	-0.0266506	-0.0182083	-0.0227805	-0.0109504	-0.0263192	-0.0139309
-0.003849	0.00116951	-0.003849	-0.0041245	-0.003849	0.00237804	-0.0224172	-0.0114339	-0.014696	0.00076872	-0.0273676	-0.0158903	-0.0159119	-0.0066685	-0.0139012	-0.0183887
-0.0058025	0.00206834	-0.0058025	-0.0014399	-0.0058025	0.00048843	-0.0151317	-0.011115	-0.0091258	-0.0043164	-0.0178986	-0.0153815	-0.0256462	-0.0155428	-0.0059522	-0.0109459
-0.0014554	0.00446511	-0.0014554	0.00160053	-0.0014554	0.00540688	-0.0123349	-0.0110416	-0.0017309	0.00337425	-0.0149965	-0.0130746	-0.0200364	-0.011464	-0.0324431	-0.0190875
-0.0013172	3.7709e-05	-0.0013172	0.00349849	-0.0013172	0.00825987	-0.0176993	-0.0074812	-0.0418791	-0.0202917	-0.0249136	-0.0103945	-0.0316675	-0.011688	-0.0209162	-0.016116
0.00676414	0.00647598	0.00676414	0.00955	0.00676414	0.0115994	-0.0144521	-0.0055653	-0.0232935	-0.0061962	-0.0148289	-0.0062326	-0.0171774	-0.008288	-0.0227187	-0.0190811
0.00362407	0.00948574	0.00362407	0.00797904	0.00362407	0.0093144	-0.0110972	-0.0053612	-0.0209794	-0.0049745	-0.0134893	-0.0087124	-0.0246648	-0.0150995	-0.0173231	-0.0099784
0.00973904	0.00887573	0.00973904	0.00993393	0.00973904	0.0138835	-0.003605	-0.0027715	-0.0116279	-0.0013471	-0.0062441	0.0020481	-0.0212994	-0.014844	-0.025154	-0.0167649
-0.0021522	0.0040316	-0.0021522	0.00446409	-0.0021522	0.00411559	-0.0178955	-0.0103194	-0.0232931	-0.0095188	-0.0241437	-0.0194016	-0.0243317	-0.0110924	-0.0195606	-0.0141721
0.00358563	0.00680664	0.00358563	0.00641937	0.00358563	0.0102008	-0.016336	-0.008121	-0.0143319	-0.0039715	-0.0211051	-0.0084996	-0.025336	-0.0042152	-0.0133758	-0.0172444
0.00412954	0.0110113	0.00412954	0.00676726	0.00412954	0.0085778	-0.0170338	-0.0035347	-0.013075	-0.0122737	-0.0215607	-0.0108241	-0.0358681	-0.0205087	-0.0211037	-0.0086848
0.00687396	0.00805945	0.00687396	0.00876385	0.00687396	0.0101586	-0.0119029	-0.0030235	-0.0058037	-1.172e-05	-0.006393	-0.0041353	-0.0267185	-0.0112413	-0.0295913	-0.0123276
-0.0270051	-0.0263192	-0.0270051	-0.0209162	-0.0252344	-0.0256578	-0.0228902	-0.0091465	-0.0240485	-0.009202	-0.0373218	-0.0182536	-0.0270051	-0.0191601	-0.0153545	-0.0073416
-0.0167877	-0.0139309	-0.0167877	-0.016116	-0.022351	-0.0195139	-0.0227117	-0.0023033	-0.0236594	-0.0023109	-0.0198068	-0.0151897	-0.0167877	-0.0081669	-0.0191889	-0.0162211
-0.0191601	-0.0029732	-0.0191601	-0.0149832	-0.0222295	-0.0223507	-0.0198584	-0.0061779	-0.0239982	-0.0058525	-0.0183991	-0.010215	-0.0256578	-0.0223507	-0.0091465	-0.0023033
-0.0081669	-0.0045321	-0.0081669	-0.0117696	-0.0201098	-0.0157197	-0.0081263	0.00789998	-0.0112775	0.00074803	-0.0139535	-0.0081848	-0.0195139	-0.0157197	-0.0198057	-0.008097
-0.0171671	-0.0247691	-0.0171671	-0.0162959	-0.0227011	-0.0166928	-0.0141246	-0.0017854	-0.0089174	-0.0131729	-0.0231708	-0.0222017	-0.0209938	-0.0038688	-0.011718	0.0008054
-0.0119866	-0.0086977	-0.0119866	-0.0102155	-0.0224172	-0.0161737	-0.014696	0.00351858	-0.0108387	-0.0068665	-0.0214449	-0.0181265	-0.012786	-0.0030674	-0.0081391	-0.0058272
-0.0123429	-0.0107793	-0.0123429	-0.0099978	-0.0151317	-0.0148268	-0.0091258	-0.0025194	-0.0106348	-0.0047477	-0.0213865	-0.015063	-0.0285702	-0.0160185	-0.0078293	0.0106796
-0.0045429	-0.0047044	-0.0045429	-0.0060979	-0.0123349	-0.0148216	-0.0017309	0.00647159	-0.0029705	-0.0007396	-0.0177904	-0.0177496	-0.0183	-0.0107231	-0.0131506	-0.0044424
-0.0092471	-0.0036005	-0.0092471	-0.0023836	-0.0176993	-0.011728	-0.0153175	0.00232075	-0.0266506	-0.0148287	-0.0227805	-0.0140365	-0.0263192	-0.0029732	-0.0132333	-0.0048031
-0.0037008	0.00033248	-0.0037008	-0.0037537	-0.0144521	-0.0103172	0.00329855	0.0152555	-0.0273676	-0.0035995	-0.0159119	-0.0040378	-0.0139309	-0.0045321	-0.0145444	-0.012134
-0.0006381	-0.0009834	-0.0006381	0.00275439	-0.0110972	-0.0074347	-4.264e-05	0.0133195	-0.0178986	-0.0109255	-0.0109504	-0.004804	-0.0139012	-0.0203496	-0.0116422	0.00133767
0.00381383	0.00147638	0.00381383	0.00320236	-0.003605	-0.0076532	0.00743072	0.0163203	-0.0149965	-0.0086957	-0.0066685	-0.0040713	-0.0183887	-0.0144109	-0.0103449	-0.0050123
-0.006625	-0.0047789	-0.006625	-0.0041468	-0.0178955	-0.0132831	-0.0029674	0.00720009	-0.0182083	-0.0194709	-0.0256462	-0.0192737	-0.0059522	-0.0108774	-0.0135519	-0.0014207
-0.0014351	0.00013341	-0.0014351	0.0022156	-0.016336	-0.0109233	0.00076872	0.0121539	-0.0158903	-0.0101363	-0.0200364	-0.0122728	-0.0109459	-4.455e-05	-0.0108636	-0.0102921
-0.0014355	0.00061616	-0.0014355	-0.0043196	-0.0170338	-0.0092485	-0.0043164	0.0125329	-0.0153815	-0.0143483	-0.0155428	-0.0147569	-0.0324431	-0.0149651	0.00028106	0.00370029
0.0010451	0.0002555	0.0010451	0.00297733	-0.0119029	-0.0079112	0.00337425	0.0169069	-0.0130746	-0.0064987	-0.011464	-0.0055619	-0.0190875	-0.0061299	-0.0134553	-0.0060319
-0.0107733	0.00092051	-0.0107733	-0.0066202	-0.0191889	-0.0140158	-0.0418791	-0.0198057	-0.0249136	-0.001749	-0.0316675	-0.0174756	-0.0209162	-0.0149832	-0.0107733	-0.0020905
-0.0020905	-0.0001338	-0.0020905	0.00160513	-0.0162211	-0.0107163	-0.0232935	-0.008097	-0.0148289	0.00178044	-0.0171774	-0.0135674	-0.016116	-0.0117696	-0.0140158	-0.0107163
-0.0003662	0.00034872	-0.0003662	0.00230398	-0.017412	-0.0099712	-0.0209794	-0.0118701	-0.0134893	0.00091617	-0.011688	-0.0163059	-0.0227187	-0.0157036	-0.001471	0.0040553
0.00283409	0.00354289	0.00283409	0.00437354	-0.0127508	-0.0081715	-0.0116279	0.00154306	-0.0062441	0.00432643	-0.008288	-0.0091956	-0.0190811	-0.01596	-0.0107211	-0.0021726
-0.0044589	-0.0085919	-0.0044589	0.00167248	-0.0149761	-0.0126814	-0.0232931	-0.0138255	-0.0103945	-0.0093453	-0.0246648	-0.0207847	-0.0173231	-0.0089644	0.00092051	-0.0001338
0.00237804	0.00500101	0.00237804	0.00409815	-0.0114339	-0.0069369	-0.0143319	-0.0012271	-0.0062326	0.00080934	-0.0212994	-0.0164798	-0.0099784	-0.0026007	-0.0080051	-0.0045043
0.00048843	0.00379737	0.00048843	0.00220819	-0.011115	-0.0079745	-0.013075	-0.0049415	-0.0087124	0.00307837	-0.0150995	-0.0216476	-0.025154	-0.0135238	0.00675135	0.0108748
0.00540688	0.00695022	0.00540688	0.00618107	-0.0110416	-0.0041429	-0.0058037	0.00471555	0.0020481	0.0073366	-0.014844	-0.0140857	-0.0167649	-0.0075611	-0.0095216	0.0010119
0.00825987	0.00759949	0.00825987	0.00940161	-0.0074812	0.00207725	-0.0202917	-0.0024457	-0.0241437	-0.0163934	-0.0243317	-0.0102916	-0.0195606	-0.0117977	-0.0066202	0.00160513
0.0115994	0.014103	0.0115994	0.0143271	-0.0055653	0.00343972	-0.0061962	0.00277896	-0.0211051	-0.0054434	-0.025336	-0.0037555	-0.0141721	-0.0094848	-0.0094525	-0.0054569
0.0093144	0.00991878	0.0093144	0.0118684	-0.0053612	0.00183054	-0.0049745	-0.0023806	-0.0215607	-0.0018927	-0.0110924	-0.0033949	-0.0133758	-0.0213081	0.00254611	0.00971452
0.0138835	0.015015	0.0138835	0.0134702	-0.0027715	0.00451887	-0.0013471	0.0128445	-0.006393	-0.0004142	-0.0042152	-0.0027275	-0.0172444	-0.0138244	-0.0062372	0.00176662
0.00411559	0.0100121	0.00411559	0.00863368	-0.0103194	-0.0046975	-0.0095188	-0.0032627	-0.0194016	-0.0101486	-0.0358681	-0.019156	-0.0211037	-0.0036738	-0.0019739	0.00186513
0.0102008	0.0136626	0.0102008	0.0129853	-0.008121	-0.0035552	-0.0039715	0.00453649	-0.0084996	-0.0035768	-0.0267185	-0.0055207	-0.0086848	0.00134426	-0.0065703	-0.004758
0.0085778	0.00826174	0.0085778	0.0112343	-0.0035347	-0.0028606	-0.0122737	0.00488003	-0.0108241	-0.0047748	-0.0205087	-0.0092301	-0.0295913	-0.0134326	0.00391477	0.0111985
0.0101586	0.010561	0.0101586	0.0106159	-0.0030235	0.00056266	-1.172e-05	0.00890879	-0.0041353	0.00148242	-0.0112413	-0.0059359	-0.0123276	-0.0061953	-0.004366	0.00253992
-0.0373218	-0.0316675	-0.0252344	-0.0231708	-0.0228902	-0.0209938	-0.0240485	-0.011718	-0.0373218	-0.005711	-0.0270051	-0.0171671	-0.0153545	-0.0127861	-0.0172954	-0.00642
-0.0198068	-0.0171774	-0.022351	-0.0214449	-0.0227117	-0.012786	-0.0236594	0.0008054	-0.0198068	-0.0089692	-0.0167877	-0.0119866	-0.0073416	0.0001432	-0.0176993	-0.0144521
-0.0183991	-0.011688	-0.0222295	-0.0213865	-0.0198584	-0.0038688	-0.0239982	-0.0010394	-0.0183991	-0.000766	-0.0191601	-0.0123429	-0.0191889	-0.017412	-0.0153175	0.00329855
-0.0139535	-0.008288	-0.0201098	-0.0177904	-0.0081263	-0.0030674	-0.0112775	0.00100332	-0.0139535	-0.0038214	-0.0081669	-0.0045429	-0.0162211	-0.0127508	-0.0202917	-0.0061962
-0.0182536	-0.0174756	-0.0227011	-0.0222017	-0.0141246	-0.0084884	-0.0089174	-0.0075396	-0.0182536	-0.0117879	-0.0256578	-0.0166928	-0.0091465	-0.0061779	-0.009202	-0.0023109
-0.0151897	-0.0135674	-0.0224172	-0.0181265	-0.014696	-0.0029651	-0.0108387	0.00116951	-0.0151897	-0.0056278	-0.0195139	-0.0161737	-0.0023033	0.00789998	-0.0148287	-0.0035995
-0.010215	-0.0163059	-0.0151317	-0.015063	-0.0091258	-0.008219	-0.0106348	0.00206834	-0.010215	-0.0036298	-0.0223507	-0.0148268	-0.0198057	-0.0118701	-0.001749	0.00178044
-0.0081848	-0.0091956	-0.0123349	-0.0177496	-0.0017309	0.00036719	-0.0029705	0.00446511	-0.0081848	-0.0026778	-0.0157197	-0.0148216	-0.008097	0.00154306	-0.0163934	-0.0054434
-0.005711	-0.0085558	-0.0176993	-0.0126912	-0.0153175	4.7352e-05	-0.009202	3.7709e-05	-0.0231708	-0.0126912	-0.0209938	-0.0084884	-0.011718	-0.0010394	-0.005711	-0.0089692
-0.0089692	-0.0072656	-0.0144521	-0.0162872	0.00329855	0.00466158	-0.0023109	0.00647598	-0.0214449	-0.0162872	-0.012786	-0.0029651	0.0008054	0.00100332	-0.0126912	-0.0162872
-0.000766	0.00144998	-0.0110972	-0.0133088	-4.264e-05	0.00585393	-0.0058525	0.00948574	-0.0213865	-0.0133088	-0.0038688	-0.008219	-0.0081391	-0.0106612	-0.0050995	0.0022409
-0.0038214	-0.0007935	-0.003605	-0.0113762	0.00743072	0.0127	0.00074803	0.00887573	-0.0177904	-0.0113762	-0.0030674	0.00036719	-0.0058272	-0.0108184	-0.0166665	-0.0051496
-0.0117879	-0.0037318	-0.0178955	-0.0107831	-0.0029674	0.00040211	-0.0131729	0.0040316	-0.0222017	-0.0107831	-0.0285702	-0.0235737	-0.0078293	0.0059952	-0.0085558	-0.0072656
-0.0056278	-0.0010807	-0.016336	-0.0139277	0.00076872	0.00614785	-0.0068665	0.00680664	-0.0181265	-0.0139277	-0.0183	-0.0089828	0.0106796	0.00847285	-0.0139848	-0.0111892
-0.0036298	-0.0044046	-0.0170338	-0.0127656	-0.0043164	0.00645482	-0.0047477	0.0110113	-0.015063	-0.0127656	-0.0160185	-0.013019	-0.0131506	-0.0022067	-0.0015187	0.00343141
-0.0026778	-0.0038879	-0.0119029	-0.0103718	0.00337425	0.00801861	-0.0007396	0.00805945	-0.0177496	-0.0103718	-0.0107231	-0.0055078	-0.0044424	0.00624951	-0.0117678	-0.0051324
-0.0132333	-0.0135519	-0.0191889	-0.0145444	-0.0091465	-0.001471	-0.0266506	-0.0081391	-0.0227805	-0.0050995	-0.0263192	-0.0247691	-0.0132333	-0.0057905	-0.0092471	-0.0037008
-0.0048031	-0.0014207	-0.0162211	-0.012134	-0.0023033	0.0040553	-0.0273676	-0.0058272	-0.0159119	0.0022409	-0.0139309	-0.0086977	-0.0048031	0.00154938	-0.011728	-0.0103172
-0.0057905	-0.0026544	-0.017412	-0.012711	-0.0061779	0.00382637	-0.0178986	-0.0106612	-0.0109504	0.00151029	-0.0029732	-0.0107793	-0.0145444	-0.012711	4.7352e-05	0.00466158
0.00154938	0.00631277	-0.0127508	-0.0086908	0.00789998	0.0104246	-0.0149965	-0.0108184	-0.0066685	0.00616381	-0.0045321	-0.0047044	-0.012134	-0.0086908	-0.0111591	-0.0040151
-0.0109615	-0.0015249	-0.0149761	-0.0148833	-0.0017854	-0.0010191	-0.0182083	-0.0113077	-0.0140365	-0.0037017	-0.0139012	-0.0185834	-0.0116422	7.7269e-05	-0.0036005	0.00033248
-0.0041245	0.00118283	-0.0114339	-0.0120097	0.00351858	0.00933939	-0.0158903	-0.0086017	-0.0040378	0.00308291	-0.0183887	-0.0159418	0.00133767	0.00836216	-0.0114553	-0.0072894
-0.0014399	-0.0009301	-0.011115	-0.0109152	-0.0025194	0.00786054	-0.0153815	-0.0079943	-0.004804	0.00126352	-0.0203496	-0.0127934	-0.0103449	-0.0102809	0.00421103	0.00893799
0.00160053	0.00693661	-0.0110416	-0.0064906	0.00647159	0.0131114	-0.0130746	-0.0065763	-0.0040713	0.00372034	-0.0144109	-0.0092325	-0.0050123	0.00368902	-0.0123611	-0.0016297
0.00349849	0.00619436	-0.0074812	-0.0006906	0.00232075	0.0167988	-0.0148287	0.00112133	-0.0256462	-0.0166665	-0.0059522	-0.0064462	-0.0135519	-0.0026544	-0.0023836	-0.0037537
0.00955	0.00992077	-0.0055653	-6.964e-05	0.0152555	0.0193291	-0.0035995	-0.0005718	-0.0200364	-0.0051496	-0.0109459	-0.0039588	-0.0014207	0.00631277	-0.0075607	-0.0104785
0.00797904	0.00861855	-0.0053612	-0.0008059	0.0133195	0.017088	-0.0109255	-0.0046227	-0.0155428	-0.0037709	-0.0108774	-0.0091404	-0.0108636	-0.0095549	0.00421191	0.00773172
0.00993393	0.0110088	-0.0027715	0.00282457	0.0163203	0.0202495	-0.0086957	-0.0017637	-0.011464	-0.0004451	-4.455e-05	0.00255311	-0.0102921	-0.0045871	-0.0097468	0.00208722
0.00446409	0.0072506	-0.0103194	-0.0045047	0.00720009	0.0125291	-0.0194709	-0.0025814	-0.0192737	-0.0071499	-0.0324431	-0.0284823	0.00028106	0.0100506	-0.0078121	0.00257742
0.00641937	0.00525008	-0.008121	-0.0006684	0.0121539	0.0169122	-0.0101363	-0.0011151	-0.0122728	-0.0054083	-0.0190875	-0.0091038	0.00370029	0.0121965	-0.005994	-0.0027866
0.00676726	0.00850015	-0.0035347	-0.001692	0.0125329	0.0173394	-0.0143483	0.00348784	-0.0147569	-0.0031632	-0.0149651	-0.0135057	-0.0134553	-0.0017771	0.00129532	0.00773519
0.00876385	0.0111707	-0.0030235	-0.0023983	0.0169069	0.0179603	-0.0064987	-0.0027609	-0.0055619	-0.000352	-0.0061299	-0.0042122	-0.0060319	0.00277364	-0.0079056	-0.0015465
-0.0209162	-0.0195606	-0.0256578	-0.0227187	-0.0418791	-0.0285702	-0.0249136	-0.0078293	-0.0316675	-0.0085558	-0.0209162	-0.0162959	-0.0107733	-0.0003662	-0.0013172	0.00676414
-0.016116	-0.0141721	-0.0195139	-0.0190811	-0.0232935	-0.0183	-0.0148289	0.0106796	-0.0171774	-0.0072656	-0.016116	-0.0102155	-0.0020905	0.00283409	-0.0074812	-0.0055653
-0.0149832	-0.0117977	-0.0223507	-0.0157036	-0.0209794	-0.0160185	-0.0134893	0.0059952	-0.011688	0.00144998	-0.0149832	-0.0099978	-0.0140158	-0.0099712	0.00232075	0.0152555
-0.0117696	-0.0094848	-0.0157197	-0.01596	-0.0116279	-0.0107231	-0.0062441	0.00847285	-0.008288	-0.0007935	-0.0117696	-0.0060979	-0.0107163	-0.0081715	-0.0024457	0.00277896
-0.0162959	-0.0228736	-0.0166928	-0.0182131	-0.0232931	-0.0235737	-0.0103945	-0.0010513	-0.0174756	-0.0037318	-0.0227187	-0.0182131	-0.001471	0.00382637	3.7709e-05	0.00647598
-0.0102155	-0.0037112	-0.0161737	-0.0168029	-0.0143319	-0.0089828	-0.0062326	0.0124489	-0.0135674	-0.0010807	-0.0190811	-0.0168029	0.0040553	0.0104246	0.00112133	-0.0005718
-0.0099978	-0.0106189	-0.0148268	-0.0137017	-0.013075	-0.013019	-0.0087124	0.00295036	-0.0163059	-0.0044046	-0.0157036	-0.0137017	-0.0107211	-0.0052087	0.00644486	0.01469
-0.0060979	-0.0034812	-0.0148216	-0.0123685	-0.0058037	-0.0055078	0.0020481	0.0123875	-0.0091956	-0.0038879	-0.01596	-0.0123685	-0.0021726	0.00406304	-0.0071356	0.00488383
-0.0023836	-0.0078121	-0.011728	-0.0075607	-0.0202917	-0.0111591	-0.001749	0.00644486	-0.0246648	-0.0139848	-0.0173231	-0.0128533	0.00092051	0.00034872	0.00349849	0.00955
-0.0037537	0.00257742	-0.0103172	-0.0104785	-0.0061962	-0.0040151	0.00178044	0.01469	-0.0212994	-0.0111892	-0.0099784	-0.0030105	-0.0001338	0.00354289	-0.0006906	-6.964e-05
0.00275439	0.00420173	-0.0074347	-0.0056174	-0.0049745	-0.0027768	0.00091617	0.0118925	-0.0150995	-0.009623	-0.0089644	-0.0015562	-0.0080051	-0.0110989	0.0157661	0.0177708
0.00320236	0.00682621	-0.0076532	0.00328856	-0.0013471	0.00432745	0.00432643	0.019882	-0.014844	-0.0073953	-0.0026007	0.00082268	-0.0045043	-0.0080553	9.3485e-06	0.00951601
-0.0041468	-0.0167962	-0.0132831	-0.0065246	-0.0095188	-0.0080807	-0.0093453	0.0151223	-0.0207847	-0.0199298	-0.025154	-0.0173626	0.00675135	0.00469621	0.00619436	0.00992077
0.0022156	-3.872e-05	-0.0109233	-0.0079259	-0.0039715	-0.000353	0.00080934	0.018137	-0.0164798	-0.011382	-0.0167649	-0.007024	0.0108748	0.0120658	0.00600123	0.00067161
-0.0043196	0.00111248	-0.0092485	-0.0064149	-0.0122737	-0.0055566	0.00307837	0.00922001	-0.0216476	-0.0126598	-0.0135238	-0.0071443	-0.0095216	-0.0035148	0.0140629	0.0198121
0.00297733	0.00421003	-0.0079112	-0.0045428	-1.172e-05	0.00243017	0.0073366	0.0157969	-0.0140857	-0.0025848	-0.0075611	-0.0015332	0.0010119	0.00458045	0.00027799	0.00939764
-0.0066202	-0.0019739	-0.0140158	-0.0094525	-0.0198057	-0.0107211	-0.0241437	-0.0131506	-0.0243317	-0.0015187	-0.0195606	-0.0228736	-0.0066202	0.00230398	0.00825987	0.0115994
0.00160513	0.00186513	-0.0107163	-0.0054569	-0.008097	-0.0021726	-0.0211051	-0.0044424	-0.025336	0.00343141	-0.0141721	-0.0037112	0.00160513	0.00437354	0.00207725	0.00343972
0.00230398	0.00445174	-0.0099712	-0.007062	-0.0118701	-0.0052087	-0.0215607	-0.0022067	-0.0110924	0.0118055	-0.0117977	-0.0106189	-0.0094525	-0.007062	0.0167988	0.0193291
0.00437354	0.0086411	-0.0081715	-0.0046066	0.00154306	0.00406304	-0.006393	0.00624951	-0.0042152	0.00819516	-0.0094848	-0.0034812	-0.0054569	-0.0046066	0.00180956	0.00886272
0.00167248	0.00486457	-0.0126814	-0.0071395	-0.0138255	-0.0061791	-0.0194016	-0.0091952	-0.0102916	-0.0047178	-0.0133758	-0.0148978	0.00254611	0.00886049	0.00759949	0.014103
0.00409815	0.0061125	-0.0069369	-0.0052595	-0.0012271	0.00208208	-0.0084996	0.00174015	-0.0037555	0.00056588	-0.0172444	-0.0096018	0.00971452	0.0136881	-0.000874	0.00955451
0.00220819	0.0043385	-0.0079745	-0.0032619	-0.0049415	-0.0001998	-0.0108241	0.00381343	-0.0033949	0.00267009	-0.0213081	-0.0157171	-0.0062372	-0.0016304	0.0119438	0.0206237
0.00618107	0.00693245	-0.0041429	-0.0022709	0.00471555	0.00531911	-0.0041353	0.00709846	-0.0027275	0.00854586	-0.0138244	-0.0103548	0.00176662	0.00633762	-0.0027307	0.010243
0.00940161	0.013942	0.00207725	0.00225164	-0.0024457	0.00180956	-0.0163934	-0.0071356	-0.0358681	-0.0117678	-0.0211037	-0.0071395	-0.0019739	0.00445174	0.00940161	0.0143271
0.0143271	0.0124901	0.00343972	0.00510814	0.00277896	0.00886272	-0.0054434	0.00488383	-0.0267185	-0.0051324	-0.0086848	-0.0004537	0.00186513	0.0086411	0.00225164	0.00510814
0.0118684	0.0156681	0.00183054	0.00465991	-0.0023806	0.00614563	-0.0018927	0.00366125	-0.0205087	-0.0031429	-0.0036738	-0.0013585	-0.0065703	-0.0008278	0.0185231	0.0203074
0.0134702	0.0173172	0.00451887	0.00570906	0.0128445	0.0128099	-0.0004142	0.0124391	-0.0112413	0.0020375	0.00134426	0.00410926	-0.004758	-0.0028678	0.00511399	0.0122132
0.00863368	0.00907948	-0.0046975	-0.0009393	-0.0032627	0.00248736	-0.0101486	-0.0011803	-0.019156	-0.0101263	-0.0295913	-0.0208971	0.00391477	0.010488	0.013942	0.0124901
0.0129853	0.00972393	-0.0035552	0.00223638	0.00453649	0.009743	-0.0035768	0.00528061	-0.0055207	-0.0029334	-0.0123276	-0.0065466	0.0111985	0.0158097	0.012043	0.00603888
0.0112343	0.0118183	-0.0028606	0.00506064	0.00488003	0.00777329	-0.0047748	0.00534219	-0.0092301	-0.002143	-0.0134326	-0.013807	-0.004366	-0.0011481	0.0129583	0.0220263
0.0106159	0.0164095	0.00056266	0.00201101	0.00890879	0.012876	0.00148242	0.0100208	-0.0059359	0.00306925	-0.0061953	-0.0011499	0.00253992	0.0069568	0.00639247	0.0121177
-0.0252344	-0.0266506	-0.0228902	-0.0227805	-0.0240485	-0.0263192	-0.0373218	-0.0132333	-0.0270051	-0.0092471	-0.0153545	-0.0110628	-0.0172954	-0.0066778	-0.0211809	-0.0178482
-0.022351	-0.0273676	-0.0227117	-0.0159119	-0.0236594	-0.0139309	-0.0198068	-0.0048031	-0.0167877	-0.0037008	-0.0073416	-0.003849	-0.00642	-0.0021674	-0.0227011	-0.0224172
-0.0222295	-0.0178986	-0.0198584	-0.0109504	-0.0239982	-0.0029732	-0.0183991	-0.0057905	-0.0191601	-0.0006381	-0.0127861	-0.0058025	-0.0176993	-0.0110972	-0.0141246	-0.014696
-0.0201098	-0.0149965	-0.0081263	-0.0066685	-0.0112775	-0.0045321	-0.0139535	0.00154938	-0.0081669	0.00381383	0.0001432	-0.0014554	-0.0144521	-0.003605	-0.0232931	-0.0143319
-0.0227011	-0.0182083	-0.0141246	-0.0140365	-0.0089174	-0.0247691	-0.0182536	-0.0109615	-0.0171671	-0.006625	-0.0191889	-0.0149761	-0.0153175	-4.264e-05	-0.0089174	-0.0108387
-0.0224172	-0.0158903	-0.014696	-0.0040378	-0.0108387	-0.0086977	-0.0151897	-0.0041245	-0.0119866	-0.0014351	-0.0162211	-0.0114339	0.00329855	0.00743072	-0.0182083	-0.0158903
-0.0151317	-0.0153815	-0.0091258	-0.004804	-0.0106348	-0.0107793	-0.010215	-0.0014399	-0.0123429	-0.0014355	-0.017412	-0.011115	-0.0202917	-0.0049745	-0.0103945	-0.0062326
-0.0123349	-0.0130746	-0.0017309	-0.0040713	-0.0029705	-0.0047044	-0.0081848	0.00160053	-0.0045429	0.0010451	-0.0127508	-0.0110416	-0.0061962	-0.0013471	-0.0194016	-0.0084996
-0.0176993	-0.0148287	-0.0153175	-0.0050995	-0.009202	-0.0036005	-0.005711	0.00349849	-0.0256578	-0.011728	-0.0091465	-0.0017854	-0.009202	-0.0058525	-0.0182536	-0.0151897
-0.0144521	-0.0035995	0.00329855	0.0022409	-0.0023109	0.00033248	-0.0089692	0.00955	-0.0195139	-0.0103172	-0.0023033	0.00351858	-0.0023109	0.00074803	-0.0222017	-0.0181265
-0.0110972	-0.0109255	-4.264e-05	0.00151029	-0.0058525	-0.0009834	-0.000766	0.00797904	-0.0223507	-0.0074347	-0.0061779	-0.0025194	-0.0148287	-0.0109255	-0.0140365	-0.0040378
-0.003605	-0.0086957	0.00743072	0.00616381	0.00074803	0.00147638	-0.0038214	0.00993393	-0.0157197	-0.0076532	0.00789998	0.00647159	-0.0035995	-0.0086957	-0.0192737	-0.0122728
-0.0178955	-0.0194709	-0.0029674	-0.0037017	-0.0131729	-0.0047789	-0.0117879	0.00446409	-0.0166928	-0.0132831	-0.0198057	-0.0138255	-0.001749	0.00091617	-0.0174756	-0.0135674
-0.016336	-0.0101363	0.00076872	0.00308291	-0.0068665	0.00013341	-0.0056278	0.00641937	-0.0161737	-0.0109233	-0.008097	-0.0012271	0.00178044	0.00432643	-0.0207847	-0.0164798
-0.0170338	-0.0143483	-0.0043164	0.00126352	-0.0047477	0.00061616	-0.0036298	0.00676726	-0.0148268	-0.0092485	-0.0118701	-0.0049415	-0.0163934	-0.0018927	-0.0102916	-0.0037555
-0.0119029	-0.0064987	0.00337425	0.00372034	-0.0007396	0.0002555	-0.0026778	0.00876385	-0.0148216	-0.0079112	0.00154306	0.00471555	-0.0054434	-0.0004142	-0.019156	-0.0055207
-0.0191889	-0.0081391	-0.0091465	-0.0116422	-0.011718	0.00092051	-0.0231708	-0.0145444	-0.0209938	4.7352e-05	-0.011718	-0.0075396	-0.005711	-0.000766	-0.0171671	-0.0119866
-0.0162211	-0.0058272	-0.0023033	0.00133767	0.0008054	-0.0001338	-0.0214449	-0.012134	-0.012786	0.00466158	0.0008054	0.00116951	-0.0089692	-0.0038214	-0.0166928	-0.0161737
-0.017412	-0.0106612	-0.0061779	7.7269e-05	-0.0010394	0.00034872	-0.0213865	-0.012711	-0.0038688	0.00585393	-0.0010394	0.00206834	-0.0126912	-0.0133088	-0.0084884	-0.0029651
-0.0127508	-0.0108184	0.00789998	0.00836216	0.00100332	0.00354289	-0.0177904	-0.0086908	-0.0030674	0.0127	0.00100332	0.00446511	-0.0162872	-0.0113762	-0.0235737	-0.0089828
-0.0149761	-0.0113077	-0.0017854	-0.0040178	-0.0075396	-0.0085919	-0.0222017	-0.0148833	-0.0084884	0.00040211	-0.0081391	-0.0113077	-0.0050995	0.00151029	-0.0247691	-0.0086977
-0.0114339	-0.0086017	0.00351858	0.00210112	0.00116951	0.00500101	-0.0181265	-0.0120097	-0.0029651	0.00614785	-0.0058272	-0.0086017	0.0022409	0.00616381	-0.0185834	-0.0159418
-0.011115	-0.0079943	-0.0025194	0.005963	0.00206834	0.00379737	-0.015063	-0.0109152	-0.008219	0.00645482	-0.0106612	-0.0079943	-0.0166665	-0.0037709	-0.0064462	-0.0039588
-0.0110416	-0.0065763	0.00647159	0.00928429	0.00446511	0.00695022	-0.0177496	-0.0064906	0.00036719	0.00801861	-0.0108184	-0.0065763	-0.0051496	-0.0004451	-0.0284823	-0.0091038
-0.0074812	0.00112133	0.00232075	0.0157661	3.7709e-05	0.00759949	-0.0126912	-0.0006906	-0.0285702	-0.0111591	-0.0078293	-0.0010513	-0.0085558	0.00144998	-0.0162959	-0.0102155
-0.0055653	-0.0005718	0.0152555	0.0177708	0.00647598	0.014103	-0.0162872	-6.964e-05	-0.0183	-0.0040151	0.0106796	0.0124489	-0.0072656	-0.0007935	-0.0182131	-0.0168029
-0.0053612	-0.0046227	0.0133195	0.0183968	0.00948574	0.00991878	-0.0133088	-0.0008059	-0.0160185	-0.0027768	0.0059952	0.00295036	-0.0139848	-0.009623	-0.0128533	-0.0030105
-0.0027715	-0.0017637	0.0163203	0.0171233	0.00887573	0.015015	-0.0113762	0.00282457	-0.0107231	0.00432745	0.00847285	0.0123875	-0.0111892	-0.0073953	-0.0173626	-0.007024
-0.0103194	-0.0025814	0.00720009	0.0112809	0.0040316	0.0100121	-0.0107831	-0.0045047	-0.0235737	-0.0080807	-0.0131506	-0.0091952	-0.0015187	0.0118055	-0.0228736	-0.0037112
-0.008121	-0.0011151	0.0121539	0.0127367	0.00680664	0.0136626	-0.0139277	-0.0006684	-0.0089828	-0.000353	-0.0044424	0.00174015	0.00343141	0.00819516	-0.0148978	-0.0096018
-0.0035347	0.00348784	0.0125329	0.0132574	0.0110113	0.00826174	-0.0127656	-0.001692	-0.013019	-0.0055566	-0.0022067	0.00381343	-0.0117678	-0.0031429	-0.0071395	-0.0004537
-0.0030235	-0.0027609	0.0169069	0.016884	0.00805945	0.010561	-0.0103718	-0.0023983	-0.0055078	0.00243017	0.00624951	0.00709846	-0.0051324	0.0020375	-0.0208971	-0.0065466
-0.0256578	-0.0139012	-0.0209938	-0.0173231	-0.0266506	-0.0139012	-0.0227805	-0.0116422	-0.0263192	-0.0036005	-0.0132333	-0.0109615	-0.0092471	-0.0006381	-0.0110628	-0.003849
-0.0195139	-0.0183887	-0.012786	-0.0099784	-0.0273676	-0.0183887	-0.0159119	0.00133767	-0.0139309	0.00033248	-0.0048031	-0.0041245	-0.0037008	0.00381383	-0.0149761	-0.0114339
-0.0223507	-0.0203496	-0.0038688	-0.0089644	-0.0178986	-0.0203496	-0.0109504	7.7269e-05	-0.0029732	-0.0009834	-0.0057905	-0.0014399	-0.011728	-0.0074347	-0.0017854	0.00351858
-0.0157197	-0.0144109	-0.0030674	-0.0026007	-0.0149965	-0.0144109	-0.0066685	0.00836216	-0.0045321	0.00147638	0.00154938	0.00160053	-0.0103172	-0.0076532	-0.0138255	-0.0012271
-0.0166928	-0.0185834	-0.0084884	-0.0128533	-0.0182083	-0.0185834	-0.0140365	-0.0040178	-0.0247691	-0.0047789	-0.0145444	-0.0148833	4.7352e-05	0.00585393	-0.0075396	0.00116951
-0.0161737	-0.0159418	-0.0029651	-0.0030105	-0.0158903	-0.0159418	-0.0040378	0.00210112	-0.0086977	0.00013341	-0.012134	-0.0120097	0.00466158	0.0127	-0.0113077	-0.0086017
-0.0148268	-0.0127934	-0.008219	-0.0015562	-0.0153815	-0.0127934	-0.004804	0.005963	-0.0107793	0.00061616	-0.012711	-0.0109152	-0.0111591	-0.0027768	-0.0010513	0.0124489
-0.0148216	-0.0092325	0.00036719	0.00082268	-0.0130746	-0.0092325	-0.0040713	0.00928429	-0.0047044	0.0002555	-0.0086908	-0.0064906	-0.0040151	0.00432745	-0.0091952	0.00174015
-0.011728	-0.0114553	4.7352e-05	0.00421191	-0.0148287	-0.0114553	-0.0050995	0.0157661	-0.0139012	-0.0114553	-0.0116422	-0.0040178	-0.0036005	-0.0009834	-0.0109615	-0.0041245
-0.0103172	-0.0072894	0.00466158	0.00773172	-0.0035995	-0.0072894	0.0022409	0.0177708	-0.0183887	-0.0072894	0.00133767	0.00210112	0.00033248	0.00147638	-0.0148833	-0.0120097
-0.0074347	-0.0081718	0.00585393	0.00857682	-0.0109255	-0.0081718	0.00151029	0.0183968	-0.0203496	-0.0081718	7.7269e-05	0.005963	-0.0114553	-0.0081718	-0.0040178	0.00210112
-0.0076532	-0.0099707	0.0127	0.00872931	-0.0086957	-0.0099707	0.00616381	0.0171233	-0.0144109	-0.0099707	0.00836216	0.00928429	-0.0072894	-0.0099707	-0.0010513	0.00165412
-0.0132831	-0.0108889	0.00040211	0.0007711	-0.0194709	-0.0108889	-0.0037017	0.0112809	-0.0185834	-0.0108889	-0.0103449	-0.0010513	0.00421103	0.00946541	-0.0015249	0.00118283
-0.0109233	-0.0106499	0.00614785	0.00623545	-0.0101363	-0.0106499	0.00308291	0.0127367	-0.0159418	-0.0106499	-0.0050123	0.00165412	0.00893799	0.011886	-0.0093364	-0.0084063
-0.0092485	-0.0051835	0.00645482	0.00267015	-0.0143483	-0.0051835	0.00126352	0.0132574	-0.0127934	-0.0051835	-0.0102809	-0.0031754	-0.0123611	-0.0029643	0.00528435	0.0113922
-0.0079112	-0.0055277	0.00801861	0.00804517	-0.0064987	-0.0055277	0.00372034	0.016884	-0.0092325	-0.0055277	0.00368902	0.00624464	-0.0016297	0.00280961	-0.0032216	0.0069718
-0.0140158	-0.0080051	-0.001471	0.00254611	-0.0081391	-0.0080051	-0.0256462	-0.0103449	-0.0059522	0.00421103	-0.0135519	-0.0015249	-0.0023836	0.00275439	-0.0044589	0.00237804
-0.0107163	-0.0045043	0.0040553	0.00971452	-0.0058272	-0.0045043	-0.0200364	-0.0050123	-0.0109459	0.00893799	-0.0014207	0.00118283	-0.0037537	0.00320236	-0.0126814	-0.0069369
-0.0099712	-0.0110989	0.00382637	0.00886049	-0.0106612	-0.0110989	-0.0155428	-0.0102809	-0.0108774	0.00946541	-0.0026544	-0.0009301	-0.0075607	-0.0056174	-0.0010191	0.00933939
-0.0081715	-0.0080553	0.0104246	0.0136881	-0.0108184	-0.0080553	-0.011464	0.00368902	-4.455e-05	0.011886	0.00631277	0.00693661	-0.0104785	0.00328856	-0.0061791	0.00208208
-0.0126814	-0.0076493	-0.0010191	0.00662165	-0.0113077	-0.0076493	-0.0192737	-0.0010513	-0.0064462	0.00317734	-0.0108636	-0.0093364	0.00421191	0.00857682	-0.0085919	0.00500101
-0.0069369	-0.0053436	0.00933939	0.0113997	-0.0086017	-0.0053436	-0.0122728	0.00165412	-0.0039588	0.00837869	-0.0102921	-0.0084063	0.00773172	0.00872931	-0.0076493	-0.0053436
-0.0079745	-0.003578	0.00786054	0.0147072	-0.0079943	-0.003578	-0.0147569	-0.0031754	-0.0091404	0.00302876	-0.0095549	-0.005682	-0.0097468	6.7848e-05	0.00831159	0.0121441
-0.0041429	-0.0025049	0.0131114	0.0134774	-0.0065763	-0.0025049	-0.0055619	0.00624464	0.00255311	0.00550521	-0.0045871	-0.002593	0.00208722	0.00392938	-0.0110576	0.00268449
0.00207725	-0.000874	0.0167988	0.0185231	0.00112133	-0.000874	-0.0166665	9.3485e-06	-0.0324431	-0.0123611	0.00028106	0.00528435	-0.0078121	0.00420173	0.00167248	0.00409815
0.00343972	0.00955451	0.0193291	0.0203074	-0.0005718	0.00955451	-0.0051496	0.00951601	-0.0190875	-0.0016297	0.00370029	0.0113922	0.00257742	0.00682621	-0.0071395	-0.0052595
0.00183054	0.00614381	0.017088	0.0203137	-0.0046227	0.00614381	-0.0037709	0.00625106	-0.0149651	-0.0029643	0.0100506	0.0087039	-0.005994	-0.000708	0.00662165	0.0113997
0.00451887	0.00650035	0.0202495	0.0205919	-0.0017637	0.00650035	-0.0004451	0.0125494	-0.0061299	0.00280961	0.0121965	0.0135973	-0.0027866	0.00010588	-0.0023009	0.00453441
-0.0046975	-0.0052351	0.0125291	0.0166147	-0.0025814	-0.0052351	-0.0071499	0.00166268	-0.0284823	-0.0083215	-0.0134553	-0.0032216	0.00129532	0.00691205	0.00486457	0.0061125
-0.0035552	0.00275471	0.0169122	0.0199879	-0.0011151	0.00275471	-0.0054083	0.00685463	-0.0091038	-0.0017336	-0.0060319	0.0069718	0.00773519	0.0086642	-0.0035206	-0.0015252
-0.0028606	0.00076538	0.0173394	0.0188177	0.00348784	0.00076538	-0.0031632	0.00356314	-0.0135057	-0.0058408	-0.0017771	0.00055168	-0.0079056	-0.000922	0.00922011	0.0134209
0.00056266	0.0009388	0.0179603	0.021412	-0.0027609	0.0009388	-0.000352	0.00925552	-0.0042122	0.00075934	0.00277364	0.0088504	-0.0015465	0.00613042	-0.0004444	0.00809654
-0.0231708	-0.0246648	-0.0418791	-0.0256462	-0.0249136	-0.0059522	-0.0316675	-0.0135519	-0.0209162	-0.0023836	-0.0107733	-0.0044589	-0.0013172	0.00362407	-0.0158726	-0.005843
-0.0214449	-0.0212994	-0.0232935	-0.0200364	-0.0148289	-0.0109459	-0.0171774	-0.0014207	-0.016116	-0.0037537	-0.0020905	0.00237804	0.00676414	0.00973904	-0.0178955	-0.016336
-0.0213865	-0.0150995	-0.0209794	-0.0155428	-0.0134893	-0.0108774	-0.011688	-0.0026544	-0.0149832	0.00275439	-0.0003662	0.00048843	-0.0074812	-0.0053612	-0.0029674	0.00076872
-0.0177904	-0.014844	-0.0116279	-0.011464	-0.0062441	-4.455e-05	-0.008288	0.00631277	-0.0117696	0.00320236	0.00283409	0.00540688	-0.0055653	-0.0027715	-0.0095188	-0.0039715
-0.0222017	-0.0207847	-0.0232931	-0.0192737	-0.0103945	-0.0064462	-0.0174756	-0.0015249	-0.0162959	-0.0041468	-0.0140158	-0.0126814	0.00232075	0.0133195	-0.0131729	-0.0068665
-0.0181265	-0.0164798	-0.0143319	-0.0122728	-0.0062326	-0.0039588	-0.0135674	0.00118283	-0.0102155	0.0022156	-0.0107163	-0.0069369	0.0152555	0.0163203	-0.0194709	-0.0101363
-0.015063	-0.0216476	-0.013075	-0.0147569	-0.0087124	-0.0091404	-0.0163059	-0.0009301	-0.0099978	-0.0043196	-0.0099712	-0.0079745	-0.0024457	-0.0023806	-0.0093453	0.00080934
-0.0177496	-0.0140857	-0.0058037	-0.0055619	0.0020481	0.00255311	-0.0091956	0.00693661	-0.0060979	0.00297733	-0.0081715	-0.0041429	0.00277896	0.0128445	-0.0101486	-0.0035768
-0.0126912	-0.0139848	-0.0202917	-0.0166665	-0.001749	0.00421103	-0.0085558	0.00619436	-0.0227187	-0.0075607	-0.001471	-0.0010191	3.7709e-05	0.00948574	-0.0117879	-0.0056278
-0.0162872	-0.0111892	-0.0061962	-0.0051496	0.00178044	0.00893799	-0.0072656	0.00992077	-0.0190811	-0.0104785	0.0040553	0.00933939	0.00647598	0.00887573	-0.0107831	-0.0139277
-0.0133088	-0.009623	-0.0049745	-0.0037709	0.00091617	0.00946541	0.00144998	0.00861855	-0.0157036	-0.0056174	0.00382637	0.00786054	0.00112133	-0.0046227	-0.0037017	0.00308291
-0.0113762	-0.0073953	-0.0013471	-0.0004451	0.00432643	0.011886	-0.0007935	0.0110088	-0.01596	0.00328856	0.0104246	0.0131114	-0.0005718	-0.0017637	-0.0071499	-0.0054083
-0.0107831	-0.0199298	-0.0095188	-0.0071499	-0.0093453	0.00317734	-0.0037318	0.0072506	-0.0182131	-0.0065246	-0.0107211	-0.0061791	0.00644486	0.0118925	-0.0037318	-0.0010807
-0.0139277	-0.011382	-0.0039715	-0.0054083	0.00080934	0.00837869	-0.0010807	0.00525008	-0.0168029	-0.0079259	-0.0021726	0.00208208	0.01469	0.019882	-0.0199298	-0.011382
-0.0127656	-0.0126598	-0.0122737	-0.0031632	0.00307837	0.00302876	-0.0044046	0.00850015	-0.0137017	-0.0064149	-0.0052087	-0.0001998	-0.0071356	0.00366125	-0.0047178	0.00056588
-0.0103718	-0.0025848	-1.172e-05	-0.000352	0.0073366	0.00550521	-0.0038879	0.0111707	-0.0123685	-0.0045428	0.00406304	0.00531911	0.00488383	0.0124391	-0.0101263	-0.0029334
-0.0145444	-0.0108636	-0.0198057	-0.0103449	-0.0078293	0.00675135	-0.0246648	-0.0108636	-0.0173231	0.00421191	0.00092051	-0.0085919	0.00349849	0.00797904	-0.006625	-0.0014351
-0.012134	-0.0102921	-0.008097	-0.0050123	0.0106796	0.0108748	-0.0212994	-0.0102921	-0.0099784	0.00773172	-0.0001338	0.00500101	0.00955	0.00993393	-0.0132831	-0.0109233
-0.012711	-0.0095549	-0.0118701	-0.0102809	0.0059952	0.00469621	-0.0150995	-0.0095549	-0.0089644	0.00857682	0.00034872	0.00379737	-0.0006906	-0.0008059	0.00040211	0.00614785
-0.0086908	-0.0045871	0.00154306	0.00368902	0.00847285	0.0120658	-0.014844	-0.0045871	-0.0026007	0.00872931	0.00354289	0.00695022	-6.964e-05	0.00282457	-0.0080807	-0.000353
-0.0148833	-0.0093364	-0.0138255	-0.0010513	-0.0010513	0.00831159	-0.0207847	-0.0093364	-0.0128533	0.0007711	-0.0080051	-0.0076493	0.0157661	0.0183968	-0.0047789	0.00013341
-0.0120097	-0.0084063	-0.0012271	0.00165412	0.0124489	0.0121441	-0.0164798	-0.0084063	-0.0030105	0.00623545	-0.0045043	-0.0053436	0.0177708	0.0171233	-0.0108889	-0.0106499
-0.0109152	-0.005682	-0.0049415	-0.0031754	0.00295036	0.0133876	-0.0216476	-0.005682	-0.0015562	0.00267015	-0.0110989	-0.003578	9.3485e-06	0.00625106	0.00317734	0.00837869
-0.0064906	-0.002593	0.00471555	0.00624464	0.0123875	0.0118156	-0.0140857	-0.002593	0.00082268	0.00804517	-0.0080553	-0.0025049	0.00951601	0.0125494	-0.0083215	-0.0017336
-0.0006906	0.00600123	-0.0024457	9.3485e-06	0.00644486	0.0119438	-0.0139848	0.00600123	-0.025154	-0.0097468	0.00675135	0.00831159	0.00619436	0.00861855	-0.0041468	0.0022156
-6.964e-05	0.00067161	0.00277896	0.00951601	0.01469	0.0206237	-0.0111892	0.00067161	-0.0167649	0.00208722	0.0108748	0.0121441	0.00992077	0.0110088	-0.0065246	-0.0079259
-0.0008059	0.0172224	-0.0023806	0.00625106	0.0118925	0.0163363	-0.009623	0.0172224	-0.0135238	6.7848e-05	0.00469621	0.0133876	0.00600123	0.0172224	0.0007711	0.00623545
0.00282457	0.00134336	0.0128445	0.0125494	0.019882	0.0227129	-0.0073953	0.00134336	-0.0075611	0.00392938	0.0120658	0.0118156	0.00067161	0.00134336	-0.010843	-0.0001816
-0.0045047	-0.001742	-0.0032627	0.00166268	0.0151223	0.0116562	-0.0199298	-0.001742	-0.0173626	-0.010843	-0.0095216	-0.0110576	0.0140629	0.0156195	-0.0167962	-3.872e-05
-0.0006684	-0.0045042	0.00453649	0.00685463	0.018137	0.0200463	-0.011382	-0.0045042	-0.007024	-0.0001816	0.0010119	0.00268449	0.0198121	0.018791	-0.0126592	-0.0077945
-0.001692	0.00278076	0.00488003	0.00356314	0.00922001	0.0130788	-0.0126598	0.00278076	-0.0071443	-0.0039187	-0.0035148	0.0021003	0.00027799	0.00048687	0.00267515	0.00866149
-0.0023983	0.0129738	0.00890879	0.00925552	0.0157969	0.0221667	-0.0025848	0.0129738	-0.0015332	0.00421306	0.00458045	0.00669772	0.00939764	0.01153	-0.0055548	-0.0008907
-0.0227187	-0.0133758	-0.0285702	-0.025154	-0.0241437	-0.0324431	-0.0243317	0.00028106	-0.0195606	-0.0078121	-0.0066202	0.00167248	0.00825987	0.0093144	-0.0021522	0.00358563
-0.0190811	-0.0172444	-0.0183	-0.0167649	-0.0211051	-0.0190875	-0.025336	0.00370029	-0.0141721	0.00257742	0.00160513	0.00409815	0.0115994	0.0138835	-0.0103194	-0.008121
-0.0157036	-0.0213081	-0.0160185	-0.0135238	-0.0215607	-0.0149651	-0.0110924	0.0100506	-0.0117977	0.00420173	0.00230398	0.00220819	0.00207725	0.00183054	0.00720009	0.0121539
-0.01596	-0.0138244	-0.0107231	-0.0075611	-0.006393	-0.0061299	-0.0042152	0.0121965	-0.0094848	0.00682621	0.00437354	0.00618107	0.00343972	0.00451887	-0.0032627	0.00453649
-0.0182131	-0.0148978	-0.0235737	-0.0173626	-0.0194016	-0.0284823	-0.0102916	0.00528435	-0.0228736	-0.0167962	-0.0094525	-0.0071395	0.0167988	0.017088	0.0040316	0.00680664
-0.0168029	-0.0096018	-0.0089828	-0.007024	-0.0084996	-0.0091038	-0.0037555	0.0113922	-0.0037112	-3.872e-05	-0.0054569	-0.0052595	0.0193291	0.0202495	-0.0025814	-0.0011151
-0.0137017	-0.0157171	-0.013019	-0.0071443	-0.0108241	-0.0135057	-0.0033949	0.0087039	-0.0106189	0.00111248	-0.007062	-0.0032619	0.00180956	0.00614563	0.0151223	0.018137
-0.0123685	-0.0103548	-0.0055078	-0.0015332	-0.0041353	-0.0042122	-0.0027275	0.0135973	-0.0034812	0.00421003	-0.0046066	-0.0022709	0.00886272	0.0128099	-0.0011803	0.00528061
-0.0075607	-0.005994	-0.0111591	-0.0097468	-0.0163934	-0.0123611	-0.0015187	0.0140629	-0.0133758	-0.005994	0.00254611	0.00662165	0.00759949	0.00991878	0.00446409	0.00641937
-0.0104785	-0.0027866	-0.0040151	0.00208722	-0.0054434	-0.0016297	0.00343141	0.0198121	-0.0172444	-0.0027866	0.00971452	0.0113997	0.014103	0.015015	-0.0045047	-0.0006684
-0.0056174	-0.000708	-0.0027768	6.7848e-05	-0.0018927	-0.0029643	0.0118055	0.0156195	-0.0213081	-0.000708	0.00886049	0.0147072	-0.000874	0.00614381	0.0112809	0.0127367
0.00328856	0.00010588	0.00432745	0.00392938	-0.0004142	0.00280961	0.00819516	0.018791	-0.0138244	0.00010588	0.0136881	0.0134774	0.00955451	0.00650035	0.00166268	0.00685463
-0.0065246	-0.0126592	-0.0080807	-0.010843	-0.0101486	-0.0083215	-0.0047178	0.0102784	-0.0148978	-0.0126592	-0.0062372	-0.0023009	0.0119438	0.0163363	0.0072506	0.00525008
-0.0079259	-0.0077945	-0.000353	-0.0001816	-0.0035768	-0.0017336	0.00056588	0.0152111	-0.0096018	-0.0077945	0.00176662	0.00453441	0.0206237	0.0227129	-0.001742	-0.0045042
-0.0064149	-0.0054741	-0.0055566	-0.0039187	-0.0047748	-0.0058408	0.00267009	0.0142063	-0.0157171	-0.0054741	-0.0016304	0.0006645	-0.0027307	0.00971036	0.0102784	0.0152111
-0.0045428	-0.0035704	0.00243017	0.00421306	0.00148242	0.00075934	0.00854586	0.0153909	-0.0103548	-0.0035704	0.00633762	0.00537447	0.010243	0.0125377	-0.0030298	0.00665307
-0.0094525	-0.0065703	-0.0107211	-0.0062372	-0.0131506	-0.0095216	-0.0358681	-0.0134553	-0.0211037	0.00129532	-0.0019739	0.00486457	0.00940161	0.0118684	0.00411559	0.0102008
-0.0054569	-0.004758	-0.0021726	0.00176662	-0.0044424	0.0010119	-0.0267185	-0.0060319	-0.0086848	0.00773519	0.00186513	0.0061125	0.0143271	0.0134702	-0.0046975	-0.0035552
-0.007062	-0.0008278	-0.0052087	-0.0016304	-0.0022067	-0.0035148	-0.0205087	-0.0017771	-0.0036738	0.00691205	0.00445174	0.0043385	0.00225164	0.00465991	0.0125291	0.0169122
-0.0046066	-0.0028678	0.00406304	0.00633762	0.00624951	0.00458045	-0.0112413	0.00277364	0.00134426	0.0086642	0.0086411	0.00693245	0.00510814	0.00570906	0.00248736	0.009743
-0.0071395	-0.0035206	-0.0061791	-0.0023009	-0.0091952	-0.0110576	-0.019156	-0.0032216	-0.0071395	0.00267515	-0.0065703	-0.0035206	0.0185231	0.0203137	0.0100121	0.0136626
-0.0052595	-0.0015252	0.00208208	0.00453441	0.00174015	0.00268449	-0.0055207	0.0069718	-0.0004537	0.00866149	-0.004758	-0.0015252	0.0203074	0.0205919	-0.0052351	0.00275471
-0.0032619	-0.0028863	-0.0001998	0.0006645	0.00381343	0.0021003	-0.0092301	0.00055168	-0.0013585	0.0107765	-0.0008278	-0.0028863	0.00511399	0.0111801	0.0116562	0.0200463
-0.0022709	-0.0002224	0.00531911	0.00537447	0.00709846	0.00669772	-0.0059359	0.0088504	0.00410926	0.0104322	-0.0028678	-0.0002224	0.0122132	0.0133785	0.00451744	0.00971741
0.00225164	0.012043	0.00180956	0.00511399	-0.0071356	-0.0027307	-0.0117678	0.00027799	-0.0295913	-0.0079056	0.00391477	0.00922011	0.013942	0.0156681	0.00863368	0.0129853
0.00510814	0.00603888	0.00886272	0.0122132	0.00488383	0.010243	-0.0051324	0.00939764	-0.0123276	-0.0015465	0.0111985	0.0134209	0.0124901	0.0173172	-0.0009393	0.00223638
0.00465991	0.0155247	0.00614563	0.0111801	0.00366125	0.00971036	-0.0031429	0.00048687	-0.0134326	-0.000922	0.010488	0.0100462	0.012043	0.0155247	0.0166147	0.0199879
0.00570906	0.0123998	0.0128099	0.0133785	0.0124391	0.0125377	0.0020375	0.01153	-0.0061953	0.00613042	0.0158097	0.0169229	0.00603888	0.0123998	0.00675673	0.0134628
-0.0009393	0.00290268	0.00248736	0.00675673	-0.0011803	0.00451744	-0.0101263	-0.0030298	-0.0208971	-0.0055548	-0.004366	-0.0004444	0.0129583	0.0179287	0.00907948	0.00972393
0.00223638	0.00057672	0.009743	0.0134628	0.00528061	0.00971741	-0.0029334	0.00665307	-0.0065466	-0.0008907	0.00253992	0.00809654	0.0220263	0.0194435	0.00290268	0.00057672
0.00506064	0.00841264	0.00777329	0.00875811	0.00534219	0.00475	-0.002143	0.00839652	-0.013807	-0.0033308	-0.0011481	0.00218061	0.00639247	0.0120539	0.0183405	0.0185293
0.00201101	0.00818889	0.012876	0.01327	0.0100208	0.0137085	0.00306925	0.00879372	-0.0011499	0.00441222	0.0069568	0.0118093	0.0121177	0.0139042	0.00734103	0.0134532
-0.0228902	-0.0249136	-0.0240485	-0.0316675	-0.0373218	-0.0209162	-0.0270051	-0.0107733	-0.0153545	-0.0013172	-0.0172954	-0.0158726	-0.0211809	-0.0113662	-0.0190968	-0.011542
-0.0227117	-0.0148289	-0.0236594	-0.0171774	-0.0198068	-0.016116	-0.0167877	-0.0020905	-0.0073416	0.00676414	-0.00642	-0.005843	-0.0178482	-0.0103616	-0.0222295	-0.0201098
-0.0198584	-0.0134893	-0.0239982	-0.011688	-0.0183991	-0.0149832	-0.0191601	-0.0003662	-0.0127861	0.00362407	-0.0066778	-0.0107866	-0.0227011	-0.0151317	-0.0198584	-0.0081263
-0.0081263	-0.0062441	-0.0112775	-0.008288	-0.0139535	-0.0117696	-0.0081669	0.00283409	0.0001432	0.00973904	-0.0021674	-0.0048349	-0.0224172	-0.0123349	-0.0209794	-0.0116279
-0.0141246	-0.0103945	-0.0089174	-0.0174756	-0.0182536	-0.0162959	-0.0171671	-0.0044589	-0.0110628	-0.0021522	-0.0176993	-0.0178955	-0.0141246	-0.0091258	-0.0239982	-0.0112775
-0.014696	-0.0062326	-0.0108387	-0.0135674	-0.0151897	-0.0102155	-0.0119866	0.00237804	-0.003849	0.00358563	-0.0144521	-0.016336	-0.014696	-0.0017309	-0.0178986	-0.0149965
-0.0091258	-0.0087124	-0.0106348	-0.0163059	-0.010215	-0.0099978	-0.0123429	0.00048843	-0.0058025	0.00412954	-0.0110972	-0.0170338	-0.0232931	-0.013075	-0.0134893	-0.0062441
-0.0017309	0.0020481	-0.0029705	-0.0091956	-0.0081848	-0.0060979	-0.0045429	0.00540688	-0.0014554	0.00687396	-0.003605	-0.0119029	-0.0143319	-0.0058037	-0.0215607	-0.006393
-0.0153175	-0.001749	-0.009202	-0.0085558	-0.005711	-0.0023836	-0.0092471	0.00825987	-0.0191889	-0.0074812	-0.0153175	-0.0029674	-0.0089174	-0.0106348	-0.0183991	-0.0139535
0.00329855	0.00178044	-0.0023109	-0.0072656	-0.0089692	-0.0037537	-0.0037008	0.0115994	-0.0162211	-0.0055653	0.00329855	0.00076872	-0.0108387	-0.0029705	-0.0213865	-0.0177904
-4.264e-05	0.00091617	-0.0058525	0.00144998	-0.000766	0.00275439	-0.0006381	0.0093144	-0.017412	-0.0053612	-4.264e-05	-0.0043164	-0.0182083	-0.0153815	-0.0109504	-0.0066685
0.00743072	0.00432643	0.00074803	-0.0007935	-0.0038214	0.00320236	0.00381383	0.0138835	-0.0127508	-0.0027715	0.00743072	0.00337425	-0.0158903	-0.0130746	-0.0155428	-0.011464
-0.0029674	-0.0093453	-0.0131729	-0.0037318	-0.0117879	-0.0041468	-0.006625	0.00411559	-0.0149761	-0.0103194	-0.0202917	-0.0095188	-0.0103945	-0.0087124	-0.011688	-0.008288
0.00076872	0.00080934	-0.0068665	-0.0010807	-0.0056278	0.0022156	-0.0014351	0.0102008	-0.0114339	-0.008121	-0.0061962	-0.0039715	-0.0062326	0.0020481	-0.0150995	-0.014844
-0.0043164	0.00307837	-0.0047477	-0.0044046	-0.0036298	-0.0043196	-0.0014355	0.0085778	-0.011115	-0.0035347	-0.0049745	-0.0122737	-0.0194016	-0.0108241	-0.0110924	-0.0042152
0.00337425	0.0073366	-0.0007396	-0.0038879	-0.0026778	0.00297733	0.0010451	0.0101586	-0.0110416	-0.0030235	-0.0013471	-1.172e-05	-0.0084996	-0.0041353	-0.0205087	-0.0112413
-0.0091465	-0.0078293	-0.011718	-0.0135519	-0.0132333	-0.0066202	-0.0256578	-0.0140158	-0.0091465	0.00232075	-0.009202	-0.0131729	-0.0182536	-0.010215	-0.0191601	-0.0081669
-0.0023033	0.0106796	0.0008054	-0.0014207	-0.0048031	0.00160513	-0.0195139	-0.0107163	-0.0023033	0.0152555	-0.0023109	-0.0068665	-0.0151897	-0.0081848	-0.0223507	-0.0157197
-0.0061779	0.0059952	-0.0010394	-0.0026544	-0.0057905	0.00230398	-0.0223507	-0.0099712	-0.0061779	0.0133195	-0.0058525	-0.0047477	-0.0222017	-0.015063	-0.0038688	-0.0030674
0.00789998	0.00847285	0.00100332	0.00631277	0.00154938	0.00437354	-0.0157197	-0.0081715	0.00789998	0.0163203	0.00074803	-0.0007396	-0.0181265	-0.0177496	-0.0160185	-0.0107231
-0.0017854	-0.0010513	-0.0075396	-0.0015249	-0.0109615	0.00167248	-0.0166928	-0.0126814	-0.0017854	0.00720009	-0.0148287	-0.0194709	-0.0140365	-0.004804	-0.0029732	-0.0045321
0.00351858	0.0124489	0.00116951	0.00118283	-0.0041245	0.00409815	-0.0161737	-0.0069369	0.00351858	0.0121539	-0.0035995	-0.0101363	-0.0040378	-0.0040713	-0.0203496	-0.0144109
-0.0025194	0.00295036	0.00206834	-0.0009301	-0.0014399	0.00220819	-0.0148268	-0.0079745	-0.0025194	0.0125329	-0.0109255	-0.0143483	-0.0192737	-0.0147569	-0.0108774	-4.455e-05
0.00647159	0.0123875	0.00446511	0.00693661	0.00160053	0.00618107	-0.0148216	-0.0041429	0.00647159	0.0169069	-0.0086957	-0.0064987	-0.0122728	-0.0055619	-0.0149651	-0.0061299
0.00232075	0.00644486	3.7709e-05	0.00619436	0.00349849	0.00940161	-0.011728	0.00207725	-0.0198057	-0.0024457	-0.001749	-0.0093453	-0.0174756	-0.0163059	-0.0149832	-0.0117696
0.0152555	0.01469	0.00647598	0.00992077	0.00955	0.0143271	-0.0103172	0.00343972	-0.008097	0.00277896	0.00178044	0.00080934	-0.0135674	-0.0091956	-0.0157036	-0.01596
0.0133195	0.0118925	0.00948574	0.00861855	0.00797904	0.0118684	-0.0074347	0.00183054	-0.0118701	-0.0023806	0.00091617	0.00307837	-0.0207847	-0.0216476	-0.0089644	-0.0026007
0.0163203	0.019882	0.00887573	0.0110088	0.00993393	0.0134702	-0.0076532	0.00451887	0.00154306	0.0128445	0.00432643	0.0073366	-0.0164798	-0.0140857	-0.0135238	-0.0075611
0.00720009	0.0151223	0.0040316	0.0072506	0.00446409	0.00863368	-0.0132831	-0.0046975	-0.0138255	-0.0032627	-0.0163934	-0.0101486	-0.0102916	-0.0033949	-0.0117977	-0.0094848
0.0121539	0.018137	0.00680664	0.00525008	0.00641937	0.0129853	-0.0109233	-0.0035552	-0.0012271	0.00453649	-0.0054434	-0.0035768	-0.0037555	-0.0027275	-0.0213081	-0.0138244
0.0125329	0.00922001	0.0110113	0.00850015	0.00676726	0.0112343	-0.0092485	-0.0028606	-0.0049415	0.00488003	-0.0018927	-0.0047748	-0.019156	-0.0092301	-0.0036738	0.00134426
0.0169069	0.0157969	0.00805945	0.0111707	0.00876385	0.0106159	-0.0079112	0.00056266	0.00471555	0.00890879	-0.0004142	0.00148242	-0.0055207	-0.0059359	-0.0134326	-0.0061953
-0.0209938	-0.0059522	-0.0263192	-0.0195606	-0.0231708	-0.0227187	-0.0209938	-0.001471	-0.011718	3.7709e-05	-0.005711	-0.0117879	-0.0171671	-0.0123429	-0.0127861	0.0001432
-0.012786	-0.0109459	-0.0139309	-0.0141721	-0.0214449	-0.0190811	-0.012786	0.0040553	0.0008054	0.00647598	-0.0089692	-0.0056278	-0.0119866	-0.0045429	-0.017412	-0.0127508
-0.0038688	-0.0108774	-0.0029732	-0.0117977	-0.0213865	-0.0157036	-0.0038688	0.00382637	-0.0010394	0.00948574	-0.000766	-0.0036298	-0.0166928	-0.0148268	-0.0061779	0.00789998
-0.0030674	-4.455e-05	-0.0045321	-0.0094848	-0.0177904	-0.01596	-0.0030674	0.0104246	0.00100332	0.00887573	-0.0038214	-0.0026778	-0.0161737	-0.0148216	-0.0118701	0.00154306
-0.0084884	-0.0064462	-0.0247691	-0.0228736	-0.0222017	-0.0182131	-0.0084884	-0.0010191	-0.0075396	0.0040316	-0.0126912	-0.0107831	-0.0084884	-0.008219	-0.0010394	0.00100332
-0.0029651	-0.0039588	-0.0086977	-0.0037112	-0.0181265	-0.0168029	-0.0029651	0.00933939	0.00116951	0.00680664	-0.0162872	-0.0139277	-0.0029651	0.00036719	-0.0106612	-0.0108184
-0.008219	-0.0091404	-0.0107793	-0.0106189	-0.015063	-0.0137017	-0.008219	0.00786054	0.00206834	0.0110113	-0.0133088	-0.0127656	-0.0235737	-0.013019	0.0059952	0.00847285
0.00036719	0.00255311	-0.0047044	-0.0034812	-0.0177496	-0.0123685	0.00036719	0.0131114	0.00446511	0.00805945	-0.0113762	-0.0103718	-0.0089828	-0.0055078	-0.0022067	0.00624951
4.7352e-05	0.00421103	-0.0036005	-0.0078121	-0.0126912	-0.0075607	4.7352e-05	0.0167988	-0.0081391	0.00112133	-0.0050995	-0.0037017	-0.0247691	-0.0107793	-0.0057905	0.00154938
0.00466158	0.00893799	0.00033248	0.00257742	-0.0162872	-0.0104785	0.00466158	0.0193291	-0.0058272	-0.0005718	0.0022409	0.00308291	-0.0086977	-0.0047044	-0.012711	-0.0086908
0.00585393	0.00946541	-0.0009834	0.00420173	-0.0133088	-0.0056174	0.00585393	0.017088	-0.0106612	-0.0046227	0.00151029	0.00126352	-0.0185834	-0.0127934	7.7269e-05	0.00836216
0.0127	0.011886	0.00147638	0.00682621	-0.0113762	0.00328856	0.0127	0.0202495	-0.0108184	-0.0017637	0.00616381	0.00372034	-0.0159418	-0.0092325	-0.0102809	0.00368902
0.00040211	0.00317734	-0.0047789	-0.0167962	-0.0107831	-0.0065246	0.00040211	0.0125291	-0.0113077	-0.0025814	-0.0166665	-0.0071499	-0.0064462	-0.0091404	-0.0026544	0.00631277
0.00614785	0.00837869	0.00013341	-3.872e-05	-0.0139277	-0.0079259	0.00614785	0.0169122	-0.0086017	-0.0011151	-0.0051496	-0.0054083	-0.0039588	0.00255311	-0.0095549	-0.0045871
0.00645482	0.00302876	0.00061616	0.00111248	-0.0127656	-0.0064149	0.00645482	0.0173394	-0.0079943	0.00348784	-0.0037709	-0.0031632	-0.0284823	-0.0135057	0.0100506	0.0121965
0.00801861	0.00550521	0.0002555	0.00421003	-0.0103718	-0.0045428	0.00801861	0.0179603	-0.0065763	-0.0027609	-0.0004451	-0.000352	-0.0091038	-0.0042122	-0.0017771	0.00277364
-0.001471	0.00675135	0.00092051	-0.0019739	-0.0145444	-0.0094525	-0.0285702	-0.0107211	-0.0078293	0.00644486	-0.0085558	-0.0037318	-0.0162959	-0.0099978	-0.0003662	0.00283409
0.0040553	0.0108748	-0.0001338	0.00186513	-0.012134	-0.0054569	-0.0183	-0.0021726	0.0106796	0.01469	-0.0072656	-0.0010807	-0.0102155	-0.0060979	-0.0099712	-0.0081715
0.00382637	0.00469621	0.00034872	0.00445174	-0.012711	-0.007062	-0.0160185	-0.0052087	0.0059952	0.0118925	0.00144998	-0.0044046	-0.0182131	-0.0137017	0.00382637	0.0104246
0.0104246	0.0120658	0.00354289	0.0086411	-0.0086908	-0.0046066	-0.0107231	0.00406304	0.00847285	0.019882	-0.0007935	-0.0038879	-0.0168029	-0.0123685	-0.0052087	0.00406304
-0.0010191	0.00831159	-0.0085919	0.00486457	-0.0148833	-0.0071395	-0.0235737	-0.0061791	-0.0010513	0.0151223	-0.0139848	-0.0199298	-0.0128533	-0.0015562	0.00034872	0.00354289
0.00933939	0.0121441	0.00500101	0.0061125	-0.0120097	-0.0052595	-0.0089828	0.00208208	0.0124489	0.018137	-0.0111892	-0.011382	-0.0030105	0.00082268	-0.0110989	-0.0080553
0.00786054	0.0133876	0.00379737	0.0043385	-0.0109152	-0.0032619	-0.013019	-0.0001998	0.00295036	0.00922001	-0.009623	-0.0126598	-0.0173626	-0.0071443	0.00469621	0.0120658
0.0131114	0.0118156	0.00695022	0.00693245	-0.0064906	-0.0022709	-0.0055078	0.00531911	0.0123875	0.0157969	-0.0073953	-0.0025848	-0.007024	-0.0015332	-0.0035148	0.00458045
0.0167988	0.0119438	0.00759949	0.013942	-0.0006906	0.00225164	-0.0111591	0.00180956	-0.0131506	-0.0071356	-0.0015187	-0.0047178	-0.0228736	-0.0106189	0.00230398	0.00437354
0.0193291	0.0206237	0.014103	0.0124901	-6.964e-05	0.00510814	-0.0040151	0.00886272	-0.0044424	0.00488383	0.00343141	0.00056588	-0.0037112	-0.0034812	-0.007062	-0.0046066
0.017088	0.0163363	0.00991878	0.0156681	-0.0008059	0.00465991	-0.0027768	0.00614563	-0.0022067	0.00366125	0.0118055	0.00267009	-0.0148978	-0.0157171	0.00886049	0.0136881
0.0202495	0.0227129	0.015015	0.0173172	0.00282457	0.00570906	0.00432745	0.0128099	0.00624951	0.0124391	0.00819516	0.00854586	-0.0096018	-0.0103548	-0.0016304	0.00633762
0.0125291	0.0116562	0.0100121	0.00907948	-0.0045047	-0.0009393	-0.0080807	0.00248736	-0.0091952	-0.0011803	-0.0117678	-0.0101263	-0.0071395	-0.0013585	0.00445174	0.0086411
0.0169122	0.0200463	0.0136626	0.00972393	-0.0006684	0.00223638	-0.000353	0.009743	0.00174015	0.00528061	-0.0051324	-0.0029334	-0.0004537	0.00410926	-0.0008278	-0.0028678
0.0173394	0.0130788	0.00826174	0.0118183	-0.001692	0.00506064	-0.0055566	0.00777329	0.00381343	0.00534219	-0.0031429	-0.002143	-0.0208971	-0.013807	0.010488	0.0158097
0.0179603	0.0221667	0.010561	0.0164095	-0.0023983	0.00201101	0.00243017	0.012876	0.00709846	0.0100208	0.0020375	0.00306925	-0.0065466	-0.0011499	-0.0011481	0.0069568
-0.0227805	-0.0243317	-0.0266506	-0.0246648	-0.0227805	-0.0173231	-0.0263192	0.00092051	-0.0132333	0.00349849	-0.0092471	-0.006625	-0.0110628	-0.0058025	-0.0066778	-0.0021674
-0.0159119	-0.025336	-0.0273676	-0.0212994	-0.0159119	-0.0099784	-0.0139309	-0.0001338	-0.0048031	0.00955	-0.0037008	-0.0014351	-0.003849	-0.0014554	-0.0110972	-0.003605
-0.0109504	-0.0110924	-0.0178986	-0.0150995	-0.0109504	-0.0089644	-0.0029732	0.00034872	-0.0057905	0.00797904	-0.0006381	-0.0014355	-0.0149761	-0.011115	-4.264e-05	0.00743072
-0.0066685	-0.0042152	-0.0149965	-0.014844	-0.0066685	-0.0026007	-0.0045321	0.00354289	0.00154938	0.00993393	0.00381383	0.0010451	-0.0114339	-0.0110416	-0.0049745	-0.0013471
-0.0140365	-0.0102916	-0.0182083	-0.0207847	-0.0140365	-0.0128533	-0.0247691	-0.0085919	-0.0109615	0.00446409	-0.011728	-0.0132831	-0.0017854	-0.0025194	-0.0058525	0.00074803
-0.0040378	-0.0037555	-0.0158903	-0.0164798	-0.0040378	-0.0030105	-0.0086977	0.00500101	-0.0041245	0.00641937	-0.0103172	-0.0109233	0.00351858	0.00647159	-0.0109255	-0.0086957
-0.004804	-0.0033949	-0.0153815	-0.0216476	-0.004804	-0.0015562	-0.0107793	0.00379737	-0.0014399	0.00676726	-0.0074347	-0.0092485	-0.0138255	-0.0049415	0.00091617	0.00432643
-0.0040713	-0.0027275	-0.0130746	-0.0140857	-0.0040713	0.00082268	-0.0047044	0.00695022	0.00160053	0.00876385	-0.0076532	-0.0079112	-0.0012271	0.00471555	-0.0018927	-0.0004142
-0.0050995	-0.0015187	-0.0148287	-0.0139848	-0.0050995	0.00421191	-0.0036005	0.00759949	-0.0145444	-0.0006906	4.7352e-05	0.00040211	-0.0075396	0.00206834	-0.000766	-0.0038214
0.0022409	0.00343141	-0.0035995	-0.0111892	0.0022409	0.00773172	0.00033248	0.014103	-0.012134	-6.964e-05	0.00466158	0.00614785	0.00116951	0.00446511	-0.0133088	-0.0113762
0.00151029	0.0118055	-0.0109255	-0.009623	0.00151029	0.00857682	-0.0009834	0.00991878	-0.012711	-0.0008059	0.00585393	0.00645482	-0.0113077	-0.0079943	0.00151029	0.00616381
0.00616381	0.00819516	-0.0086957	-0.0073953	0.00616381	0.00872931	0.00147638	0.015015	-0.0086908	0.00282457	0.0127	0.00801861	-0.0086017	-0.0065763	-0.0037709	-0.0004451
-0.0037017	-0.0047178	-0.0194709	-0.0199298	-0.0037017	0.0007711	-0.0047789	0.0100121	-0.0148833	-0.0045047	-0.0111591	-0.0080807	-0.0010513	0.00295036	0.00144998	-0.0007935
0.00308291	0.00056588	-0.0101363	-0.011382	0.00308291	0.00623545	0.00013341	0.0136626	-0.0120097	-0.0006684	-0.0040151	-0.000353	0.0124489	0.0123875	-0.009623	-0.0073953
0.00126352	0.00267009	-0.0143483	-0.0126598	0.00126352	0.00267015	0.00061616	0.00826174	-0.0109152	-0.001692	-0.0027768	-0.0055566	-0.0091952	0.00381343	0.0118055	0.00819516
0.00372034	0.00854586	-0.0064987	-0.0025848	0.00372034	0.00804517	0.0002555	0.010561	-0.0064906	-0.0023983	0.00432745	0.00243017	0.00174015	0.00709846	-0.0031429	0.0020375
-0.0116422	0.00028106	-0.0081391	-0.0108636	-0.0116422	0.00254611	-0.0139012	-0.0080051	-0.0116422	0.0157661	-0.0036005	-0.0047789	-0.0109615	-0.0014399	-0.0006381	0.00381383
0.00133767	0.00370029	-0.0058272	-0.0102921	0.00133767	0.00971452	-0.0183887	-0.0045043	0.00133767	0.0177708	0.00033248	0.00013341	-0.0041245	0.00160053	-0.0074347	-0.0076532
7.7269e-05	0.0100506	-0.0106612	-0.0095549	7.7269e-05	0.00886049	-0.0203496	-0.0110989	7.7269e-05	0.0183968	-0.0009834	0.00061616	-0.0148833	-0.0109152	0.00585393	0.0127
0.00836216	0.0121965	-0.0108184	-0.0045871	0.00836216	0.0136881	-0.0144109	-0.0080553	0.00836216	0.0171233	0.00147638	0.0002555	-0.0120097	-0.0064906	-0.0027768	0.00432745
-0.0040178	0.00528435	-0.0113077	-0.0093364	-0.0040178	0.00662165	-0.0185834	-0.0076493	-0.0040178	0.0112809	-0.0114553	-0.0108889	-0.0040178	0.005963	-0.0009834	0.00147638
0.00210112	0.0113922	-0.0086017	-0.0084063	0.00210112	0.0113997	-0.0159418	-0.0053436	0.00210112	0.0127367	-0.0072894	-0.0106499	0.00210112	0.00928429	-0.0081718	-0.0099707
0.005963	0.0087039	-0.0079943	-0.005682	0.005963	0.0147072	-0.0127934	-0.003578	0.005963	0.0132574	-0.0081718	-0.0051835	-0.0010513	-0.0031754	0.00946541	0.011886
0.00928429	0.0135973	-0.0065763	-0.002593	0.00928429	0.0134774	-0.0092325	-0.0025049	0.00928429	0.016884	-0.0099707	-0.0055277	0.00165412	0.00624464	-0.0029643	0.00280961
0.0157661	0.0140629	0.00112133	0.00600123	0.0157661	0.0185231	-0.0114553	-0.000874	-0.0103449	9.3485e-06	0.00421103	0.00317734	-0.0015249	-0.0009301	0.00275439	0.00320236
0.0177708	0.0198121	-0.0005718	0.00067161	0.0177708	0.0203074	-0.0072894	0.00955451	-0.0050123	0.00951601	0.00893799	0.00837869	0.00118283	0.00693661	-0.0056174	0.00328856
0.0183968	0.0156195	-0.0046227	0.0172224	0.0183968	0.0203137	-0.0081718	0.00614381	-0.0102809	0.00625106	0.00946541	0.00302876	-0.0093364	-0.005682	0.00857682	0.00872931
0.0171233	0.018791	-0.0017637	0.00134336	0.0171233	0.0205919	-0.0099707	0.00650035	0.00368902	0.0125494	0.011886	0.00550521	-0.0084063	-0.002593	6.7848e-05	0.00392938
0.0112809	0.0102784	-0.0025814	-0.001742	0.0112809	0.0166147	-0.0108889	-0.0052351	-0.0010513	0.00166268	-0.0123611	-0.0083215	0.00528435	0.0087039	0.00420173	0.00682621
0.0127367	0.0152111	-0.0011151	-0.0045042	0.0127367	0.0199879	-0.0106499	0.00275471	0.00165412	0.00685463	-0.0016297	-0.0017336	0.0113922	0.0135973	-0.000708	0.00010588
0.0132574	0.0142063	0.00348784	0.00278076	0.0132574	0.0188177	-0.0051835	0.00076538	-0.0031754	0.00356314	-0.0029643	-0.0058408	-0.0032216	0.00055168	0.00691205	0.0086642
0.016884	0.0153909	-0.0027609	0.0129738	0.016884	0.021412	-0.0055277	0.0009388	0.00624464	0.00925552	0.00280961	0.00075934	0.0069718	0.0088504	-0.000922	0.00613042
-0.0173231	-0.0211037	-0.0139012	-0.0133758	-0.0256462	-0.025154	-0.0059522	0.00675135	-0.0135519	0.00619436	-0.0023836	-0.0041468	-0.0044589	0.00048843	0.00362407	0.00973904
-0.0099784	-0.0086848	-0.0183887	-0.0172444	-0.0200364	-0.0167649	-0.0109459	0.0108748	-0.0014207	0.00992077	-0.0037537	0.0022156	0.00237804	0.00540688	-0.0053612	-0.0027715
-0.0089644	-0.0036738	-0.0203496	-0.0213081	-0.0155428	-0.0135238	-0.0108774	0.00469621	-0.0026544	0.00861855	0.00275439	-0.0043196	-0.0126814	-0.0079745	0.0133195	0.0163203
-0.0026007	0.00134426	-0.0144109	-0.0138244	-0.011464	-0.0075611	-4.455e-05	0.0120658	0.00631277	0.0110088	0.00320236	0.00297733	-0.0069369	-0.0041429	-0.0023806	0.0128445
-0.0128533	-0.0071395	-0.0185834	-0.0148978	-0.0192737	-0.0173626	-0.0064462	0.00831159	-0.0015249	0.0072506	-0.0075607	-0.0065246	-0.0010191	0.00786054	0.00948574	0.00887573
-0.0030105	-0.0004537	-0.0159418	-0.0096018	-0.0122728	-0.007024	-0.0039588	0.0121441	0.00118283	0.00525008	-0.0104785	-0.0079259	0.00933939	0.0131114	-0.0046227	-0.0017637
-0.0015562	-0.0013585	-0.0127934	-0.0157171	-0.0147569	-0.0071443	-0.0091404	0.0133876	-0.0009301	0.00850015	-0.0056174	-0.0064149	-0.0061791	-0.0001998	0.0118925	0.019882
0.00082268	0.00410926	-0.0092325	-0.0103548	-0.0055619	-0.0015332	0.00255311	0.0118156	0.00693661	0.0111707	0.00328856	-0.0045428	0.00208208	0.00531911	0.00366125	0.0124391
0.00421191	0.00129532	-0.0114553	-0.005994	-0.0166665	-0.0097468	0.00421103	0.0119438	-0.0108636	0.00600123	0.00421191	0.0007711	-0.0085919	0.00379737	0.00797904	0.00993393
0.00773172	0.00773519	-0.0072894	-0.0027866	-0.0051496	0.00208722	0.00893799	0.0206237	-0.0102921	0.00067161	0.00773172	0.00623545	0.00500101	0.00695022	-0.0008059	0.00282457
0.00857682	0.00691205	-0.0081718	-0.000708	-0.0037709	6.7848e-05	0.00946541	0.0163363	-0.0095549	0.0172224	0.00857682	0.00267015	-0.0076493	-0.003578	0.0183968	0.0171233
0.00872931	0.0086642	-0.0099707	0.00010588	-0.0004451	0.00392938	0.011886	0.0227129	-0.0045871	0.00134336	0.00872931	0.00804517	-0.0053436	-0.0025049	0.00625106	0.0125494
0.0007711	0.00267515	-0.0108889	-0.0126592	-0.0071499	-0.010843	0.00317734	0.0116562	-0.0093364	-0.001742	-0.0097468	-0.010843	0.00831159	0.0133876	0.00861855	0.0110088
0.00623545	0.00866149	-0.0106499	-0.0077945	-0.0054083	-0.0001816	0.00837869	0.0200463	-0.0084063	-0.0045042	0.00208722	-0.0001816	0.0121441	0.0118156	0.0172224	0.00134336
0.00267015	0.0107765	-0.0051835	-0.0054741	-0.0031632	-0.0039187	0.00302876	0.0130788	-0.005682	0.00278076	6.7848e-05	-0.0039187	-0.0110576	0.0021003	0.0156195	0.018791
0.00804517	0.0104322	-0.0055277	-0.0035704	-0.000352	0.00421306	0.00550521	0.0221667	-0.002593	0.0129738	0.00392938	0.00421306	0.00268449	0.00669772	0.00048687	0.01153
0.00254611	0.00391477	-0.0080051	-0.0065703	-0.0103449	-0.0062372	-0.0324431	-0.0095216	0.00028106	0.0140629	-0.0078121	-0.0167962	0.00167248	0.00220819	0.0093144	0.0138835
0.00971452	0.0111985	-0.0045043	-0.004758	-0.0050123	0.00176662	-0.0190875	0.0010119	0.00370029	0.0198121	0.00257742	-3.872e-05	0.00409815	0.00618107	0.00183054	0.00451887
0.00886049	0.010488	-0.0110989	-0.0008278	-0.0102809	-0.0016304	-0.0149651	-0.0035148	0.0100506	0.0156195	0.00420173	0.00111248	-0.0071395	-0.0032619	0.017088	0.0202495
0.0136881	0.0158097	-0.0080553	-0.0028678	0.00368902	0.00633762	-0.0061299	0.00458045	0.0121965	0.018791	0.00682621	0.00421003	-0.0052595	-0.0022709	0.00614563	0.0128099
0.00662165	0.00922011	-0.0076493	-0.0035206	-0.0010513	-0.0023009	-0.0284823	-0.0110576	0.00528435	0.0102784	-0.005994	-0.0126592	0.00662165	0.0147072	0.00991878	0.015015
0.0113997	0.0134209	-0.0053436	-0.0015252	0.00165412	0.00453441	-0.0091038	0.00268449	0.0113922	0.0152111	-0.0027866	-0.0077945	0.0113997	0.0134774	0.00614381	0.00650035
0.0147072	0.0100462	-0.003578	-0.0028863	-0.0031754	0.0006645	-0.0135057	0.0021003	0.0087039	0.0142063	-0.000708	-0.0054741	-0.0023009	0.0006645	0.0163363	0.0227129
0.0134774	0.0169229	-0.0025049	-0.0002224	0.00624464	0.00537447	-0.0042122	0.00669772	0.0135973	0.0153909	0.00010588	-0.0035704	0.00453441	0.00537447	0.00971036	0.0125377
0.0185231	0.0129583	-0.000874	0.012043	9.3485e-06	0.00511399	-0.0123611	-0.0027307	-0.0134553	0.00027799	0.00129532	0.00267515	0.00486457	0.0043385	0.0118684	0.0134702
0.0203074	0.0220263	0.00955451	0.00603888	0.00951601	0.0122132	-0.0016297	0.010243	-0.0060319	0.00939764	0.00773519	0.00866149	0.0061125	0.00693245	0.00465991	0.00570906
0.0203137	0.0179287	0.00614381	0.0155247	0.00625106	0.0111801	-0.0029643	0.00971036	-0.0017771	0.00048687	0.00691205	0.0107765	-0.0035206	-0.0028863	0.0203137	0.0205919
0.0205919	0.0194435	0.00650035	0.0123998	0.0125494	0.0133785	0.00280961	0.0125377	0.00277364	0.01153	0.0086642	0.0104322	-0.0015252	-0.0002224	0.0111801	0.0133785
0.0166147	0.0183405	-0.0052351	0.00290268	0.00166268	0.00675673	-0.0083215	0.00451744	-0.0032216	-0.0030298	-0.0079056	-0.0055548	0.00922011	0.0100462	0.0156681	0.0173172
0.0199879	0.0185293	0.00275471	0.00057672	0.00685463	0.0134628	-0.0017336	0.00971741	0.0069718	0.00665307	-0.0015465	-0.0008907	0.0134209	0.0169229	0.0155247	0.0123998
0.0188177	0.0198634	0.00076538	0.00841264	0.00356314	0.00875811	-0.0058408	0.00475	0.00055168	0.00839652	-0.000922	-0.0033308	-0.0004444	0.00218061	0.0179287	0.0194435
0.021412	0.0229682	0.0009388	0.00818889	0.00925552	0.01327	0.00075934	0.0137085	0.0088504	0.00879372	0.00613042	0.00441222	0.00809654	0.0118093	0.0120539	0.0139042
-0.0418791	-0.0241437	-0.0249136	-0.0243317	-0.0316675	-0.0195606	-0.0209162	-0.0066202	-0.0107733	0.00825987	-0.0013172	-0.0021522	-0.0158726	-0.0107866	-0.0113662	-0.0103616
-0.0232935	-0.0211051	-0.0148289	-0.025336	-0.0171774	-0.0141721	-0.016116	0.00160513	-0.0020905	0.0115994	0.00676414	0.00358563	-0.005843	-0.0048349	-0.0151317	-0.0123349
-0.0209794	-0.0215607	-0.0134893	-0.0110924	-0.011688	-0.0117977	-0.0149832	0.00230398	-0.0003662	0.0093144	0.00362407	0.00412954	-0.0178955	-0.0170338	-0.0091258	-0.0017309
-0.0116279	-0.006393	-0.0062441	-0.0042152	-0.008288	-0.0094848	-0.0117696	0.00437354	0.00283409	0.0138835	0.00973904	0.00687396	-0.016336	-0.0119029	-0.013075	-0.0058037
-0.0232931	-0.0194016	-0.0103945	-0.0102916	-0.0174756	-0.0228736	-0.0162959	0.00167248	-0.0044589	0.00411559	-0.0074812	-0.0103194	-0.0029674	-0.0043164	-0.0106348	-0.0029705
-0.0143319	-0.0084996	-0.0062326	-0.0037555	-0.0135674	-0.0037112	-0.0102155	0.00409815	0.00237804	0.0102008	-0.0055653	-0.008121	0.00076872	0.00337425	-0.0153815	-0.0130746
-0.013075	-0.0108241	-0.0087124	-0.0033949	-0.0163059	-0.0106189	-0.0099978	0.00220819	0.00048843	0.0085778	-0.0053612	-0.0035347	-0.0095188	-0.0122737	-0.0087124	0.0020481
-0.0058037	-0.0041353	0.0020481	-0.0027275	-0.0091956	-0.0034812	-0.0060979	0.00618107	0.00540688	0.0101586	-0.0027715	-0.0030235	-0.0039715	-1.172e-05	-0.0108241	-0.0041353
-0.0202917	-0.0163934	-0.001749	-0.0015187	-0.0085558	-0.0078121	-0.0023836	0.00940161	-0.0140158	0.00207725	0.00232075	0.00720009	-0.0131729	-0.0047477	-0.010215	-0.0081848
-0.0061962	-0.0054434	0.00178044	0.00343141	-0.0072656	0.00257742	-0.0037537	0.0143271	-0.0107163	0.00343972	0.0152555	0.0121539	-0.0068665	-0.0007396	-0.015063	-0.0177496
-0.0049745	-0.0018927	0.00091617	0.0118055	0.00144998	0.00420173	0.00275439	0.0118684	-0.0099712	0.00183054	0.0133195	0.0125329	-0.0194709	-0.0143483	-0.004804	-0.0040713
-0.0013471	-0.0004142	0.00432643	0.00819516	-0.0007935	0.00682621	0.00320236	0.0134702	-0.0081715	0.00451887	0.0163203	0.0169069	-0.0101363	-0.0064987	-0.0147569	-0.0055619
-0.0095188	-0.0101486	-0.0093453	-0.0047178	-0.0037318	-0.0167962	-0.0041468	0.00863368	-0.0126814	-0.0046975	-0.0024457	-0.0032627	-0.0093453	0.00307837	-0.0163059	-0.0091956
-0.0039715	-0.0035768	0.00080934	0.00056588	-0.0010807	-3.872e-05	0.0022156	0.0129853	-0.0069369	-0.0035552	0.00277896	0.00453649	0.00080934	0.0073366	-0.0216476	-0.0140857
-0.0122737	-0.0047748	0.00307837	0.00267009	-0.0044046	0.00111248	-0.0043196	0.0112343	-0.0079745	-0.0028606	-0.0023806	0.00488003	-0.0101486	-0.0047748	-0.0033949	-0.0027275
-1.172e-05	0.00148242	0.0073366	0.00854586	-0.0038879	0.00421003	0.00297733	0.0106159	-0.0041429	0.00056266	0.0128445	0.00890879	-0.0035768	0.00148242	-0.0092301	-0.0059359
-0.0198057	-0.0131506	-0.0078293	0.00028106	-0.0135519	-0.0019739	-0.0227187	-0.0094525	-0.001471	0.0167988	3.7709e-05	0.0040316	-0.0117879	-0.0036298	-0.0123429	-0.0045429
-0.008097	-0.0044424	0.0106796	0.00370029	-0.0014207	0.00186513	-0.0190811	-0.0054569	0.0040553	0.0193291	0.00647598	0.00680664	-0.0056278	-0.0026778	-0.0148268	-0.0148216
-0.0118701	-0.0022067	0.0059952	0.0100506	-0.0026544	0.00445174	-0.0157036	-0.007062	0.00382637	0.017088	0.00948574	0.0110113	-0.0107831	-0.0127656	-0.008219	0.00036719
0.00154306	0.00624951	0.00847285	0.0121965	0.00631277	0.0086411	-0.01596	-0.0046066	0.0104246	0.0202495	0.00887573	0.00805945	-0.0139277	-0.0103718	-0.013019	-0.0055078
-0.0138255	-0.0091952	-0.0010513	0.00528435	-0.0015249	0.00486457	-0.0182131	-0.0071395	-0.0010191	0.0125291	0.00112133	-0.0025814	-0.0037017	0.00126352	-0.0107793	-0.0047044
-0.0012271	0.00174015	0.0124489	0.0113922	0.00118283	0.0061125	-0.0168029	-0.0052595	0.00933939	0.0169122	-0.0005718	-0.0011151	0.00308291	0.00372034	-0.0127934	-0.0092325
-0.0049415	0.00381343	0.00295036	0.0087039	-0.0009301	0.0043385	-0.0137017	-0.0032619	0.00786054	0.0173394	-0.0046227	0.00348784	-0.0071499	-0.0031632	-0.0091404	0.00255311
0.00471555	0.00709846	0.0123875	0.0135973	0.00693661	0.00693245	-0.0123685	-0.0022709	0.0131114	0.0179603	-0.0017637	-0.0027609	-0.0054083	-0.000352	-0.0135057	-0.0042122
-0.0024457	-0.0071356	0.00644486	0.0140629	0.00619436	0.013942	-0.0075607	0.00225164	-0.0107211	0.00180956	0.00644486	0.0151223	-0.0037318	-0.0044046	-0.0099978	-0.0060979
0.00277896	0.00488383	0.01469	0.0198121	0.00992077	0.0124901	-0.0104785	0.00510814	-0.0021726	0.00886272	0.01469	0.018137	-0.0010807	-0.0038879	-0.0137017	-0.0123685
-0.0023806	0.00366125	0.0118925	0.0156195	0.00861855	0.0156681	-0.0056174	0.00465991	-0.0052087	0.00614563	0.0118925	0.00922001	-0.0199298	-0.0126598	-0.0015562	0.00082268
0.0128445	0.0124391	0.019882	0.018791	0.0110088	0.0173172	0.00328856	0.00570906	0.00406304	0.0128099	0.019882	0.0157969	-0.011382	-0.0025848	-0.0071443	-0.0015332
-0.0032627	-0.0011803	0.0151223	0.0102784	0.0072506	0.00907948	-0.0065246	-0.0009393	-0.0061791	0.00248736	-0.0071356	-0.0011803	-0.0047178	0.00267009	-0.0106189	-0.0034812
0.00453649	0.00528061	0.018137	0.0152111	0.00525008	0.00972393	-0.0079259	0.00223638	0.00208208	0.009743	0.00488383	0.00528061	0.00056588	0.00854586	-0.0157171	-0.0103548
0.00488003	0.00534219	0.00922001	0.0142063	0.00850015	0.0118183	-0.0064149	0.00506064	-0.0001998	0.00777329	0.00366125	0.00534219	-0.0101263	-0.002143	-0.0013585	0.00410926
0.00890879	0.0100208	0.0157969	0.0153909	0.0111707	0.0164095	-0.0045428	0.00201101	0.00531911	0.012876	0.0124391	0.0100208	-0.0029334	0.00306925	-0.013807	-0.0011499
-0.0285702	-0.0324431	-0.0059522	-0.0211037	-0.0246648	-0.0133758	-0.0173231	0.00254611	0.00092051	0.00759949	0.00349849	0.00446409	-0.006625	-0.0014355	-0.0058025	-0.0014554
-0.0183	-0.0190875	-0.0109459	-0.0086848	-0.0212994	-0.0172444	-0.0099784	0.00971452	-0.0001338	0.014103	0.00955	0.00641937	-0.0014351	0.0010451	-0.011115	-0.0110416
-0.0160185	-0.0149651	-0.0108774	-0.0036738	-0.0150995	-0.0213081	-0.0089644	0.00886049	0.00034872	0.00991878	0.00797904	0.00676726	-0.0132831	-0.0092485	-0.0025194	0.00647159
-0.0107231	-0.0061299	-4.455e-05	0.00134426	-0.014844	-0.0138244	-0.0026007	0.0136881	0.00354289	0.015015	0.00993393	0.00876385	-0.0109233	-0.0079112	-0.0049415	0.00471555
-0.0235737	-0.0284823	-0.0064462	-0.0071395	-0.0207847	-0.0148978	-0.0128533	0.00662165	-0.0085919	0.0100121	-0.0006906	-0.0045047	0.00040211	0.00645482	0.00206834	0.00446511
-0.0089828	-0.0091038	-0.0039588	-0.0004537	-0.0164798	-0.0096018	-0.0030105	0.0113997	0.00500101	0.0136626	-6.964e-05	-0.0006684	0.00614785	0.00801861	-0.0079943	-0.0065763
-0.013019	-0.0135057	-0.0091404	-0.0013585	-0.0216476	-0.0157171	-0.0015562	0.0147072	0.00379737	0.00826174	-0.0008059	-0.001692	-0.0080807	-0.0055566	0.00295036	0.0123875
-0.0055078	-0.0042122	0.00255311	0.00410926	-0.0140857	-0.0103548	0.00082268	0.0134774	0.00695022	0.010561	0.00282457	-0.0023983	-0.000353	0.00243017	0.00381343	0.00709846
-0.0111591	-0.0123611	0.00421103	0.00129532	-0.0139848	-0.005994	0.00421191	0.0185231	-0.0080051	-0.000874	0.0157661	0.0112809	-0.0047789	0.00061616	-0.0014399	0.00160053
-0.0040151	-0.0016297	0.00893799	0.00773519	-0.0111892	-0.0027866	0.00773172	0.0203074	-0.0045043	0.00955451	0.0177708	0.0127367	0.00013341	0.0002555	-0.0109152	-0.0064906
-0.0027768	-0.0029643	0.00946541	0.00691205	-0.009623	-0.000708	0.00857682	0.0203137	-0.0110989	0.00614381	0.0183968	0.0132574	-0.0108889	-0.0051835	0.005963	0.00928429
0.00432745	0.00280961	0.011886	0.0086642	-0.0073953	0.00010588	0.00872931	0.0205919	-0.0080553	0.00650035	0.0171233	0.016884	-0.0106499	-0.0055277	-0.0031754	0.00624464
-0.0080807	-0.0083215	0.00317734	0.00267515	-0.0199298	-0.0126592	0.0007711	0.0166147	-0.0076493	-0.0052351	9.3485e-06	0.00166268	0.00317734	0.00302876	-0.0009301	0.00693661
-0.000353	-0.0017336	0.00837869	0.00866149	-0.011382	-0.0077945	0.00623545	0.0199879	-0.0053436	0.00275471	0.00951601	0.00685463	0.00837869	0.00550521	-0.005682	-0.002593
-0.0055566	-0.0058408	0.00302876	0.0107765	-0.0126598	-0.0054741	0.00267015	0.0188177	-0.003578	0.00076538	0.00625106	0.00356314	-0.0083215	-0.0058408	0.0087039	0.0135973
0.00243017	0.00075934	0.00550521	0.0104322	-0.0025848	-0.0035704	0.00804517	0.021412	-0.0025049	0.0009388	0.0125494	0.00925552	-0.0017336	0.00075934	0.00055168	0.0088504
-0.0107211	-0.0095216	0.00675135	0.00391477	-0.0108636	-0.0065703	-0.025154	-0.0062372	0.00675135	0.0119438	0.00619436	0.0072506	-0.0041468	-0.0043196	0.00048843	0.00540688
-0.0021726	0.0010119	0.0108748	0.0111985	-0.0102921	-0.004758	-0.0167649	0.00176662	0.0108748	0.0206237	0.00992077	0.00525008	0.0022156	0.00297733	-0.0079745	-0.0041429
-0.0052087	-0.0035148	0.00469621	0.010488	-0.0095549	-0.0008278	-0.0135238	-0.0016304	0.00469621	0.0163363	0.00861855	0.00850015	-0.0065246	-0.0064149	0.00786054	0.0131114
0.00406304	0.00458045	0.0120658	0.0158097	-0.0045871	-0.0028678	-0.0075611	0.00633762	0.0120658	0.0227129	0.0110088	0.0111707	-0.0079259	-0.0045428	-0.0001998	0.00531911
-0.0061791	-0.0110576	0.00831159	0.00922011	-0.0093364	-0.0035206	-0.0173626	-0.0023009	0.00831159	0.0116562	0.00600123	-0.001742	0.0007711	0.00267015	0.00379737	0.00695022
0.00208208	0.00268449	0.0121441	0.0134209	-0.0084063	-0.0015252	-0.007024	0.00453441	0.0121441	0.0200463	0.00067161	-0.0045042	0.00623545	0.00804517	-0.003578	-0.0025049
-0.0001998	0.0021003	0.0133876	0.0100462	-0.005682	-0.0028863	-0.0071443	0.0006645	0.0133876	0.0130788	0.0172224	0.00278076	-0.010843	-0.0039187	0.0133876	0.0118156
0.00531911	0.00669772	0.0118156	0.0169229	-0.002593	-0.0002224	-0.0015332	0.00537447	0.0118156	0.0221667	0.00134336	0.0129738	-0.0001816	0.00421306	0.0021003	0.00669772
0.00180956	-0.0027307	0.0119438	0.0129583	0.00600123	0.012043	-0.0097468	0.00511399	-0.0095216	-0.0027307	0.0140629	0.0102784	-0.0167962	0.00111248	0.00220819	0.00618107
0.00886272	0.010243	0.0206237	0.0220263	0.00067161	0.00603888	0.00208722	0.0122132	0.0010119	0.010243	0.0198121	0.0152111	-3.872e-05	0.00421003	-0.0032619	-0.0022709
0.00614563	0.00971036	0.0163363	0.0179287	0.0172224	0.0155247	6.7848e-05	0.0111801	-0.0035148	0.00971036	0.0156195	0.0142063	-0.0126592	-0.0054741	0.0147072	0.0134774
0.0128099	0.0125377	0.0227129	0.0194435	0.00134336	0.0123998	0.00392938	0.0133785	0.00458045	0.0125377	0.018791	0.0153909	-0.0077945	-0.0035704	0.0006645	0.00537447
0.00248736	0.00451744	0.0116562	0.0183405	-0.001742	0.00290268	-0.010843	0.00675673	-0.0110576	0.00451744	0.00027799	-0.0030298	0.00267515	0.0107765	0.0043385	0.00693245
0.009743	0.00971741	0.0200463	0.0185293	-0.0045042	0.00057672	-0.0001816	0.0134628	0.00268449	0.00971741	0.00939764	0.00665307	0.00866149	0.0104322	-0.0028863	-0.0002224
0.00777329	0.00475	0.0130788	0.0198634	0.00278076	0.00841264	-0.0039187	0.00875811	0.0021003	0.00475	0.00048687	0.00839652	-0.0055548	-0.0033308	0.0100462	0.0169229
0.012876	0.0137085	0.0221667	0.0229682	0.0129738	0.00818889	0.00421306	0.01327	0.00669772	0.0137085	0.01153	0.00879372	-0.0008907	0.00441222	0.00218061	0.0118093
-0.0256462	-0.0358681	-0.0241437	-0.0358681	-0.0243317	-0.0211037	-0.0195606	-0.0019739	-0.0066202	0.00940161	0.00825987	0.00411559	-0.0021522	0.00412954	-0.0107866	-0.0048349
-0.0200364	-0.0267185	-0.0211051	-0.0267185	-0.025336	-0.0086848	-0.0141721	0.00186513	0.00160513	0.0143271	0.0115994	0.0102008	0.00358563	0.00687396	-0.0170338	-0.0119029
-0.0155428	-0.0205087	-0.0215607	-0.0205087	-0.0110924	-0.0036738	-0.0117977	0.00445174	0.00230398	0.0118684	0.0093144	0.0085778	-0.0103194	-0.0035347	-0.0043164	0.00337425
-0.011464	-0.0112413	-0.006393	-0.0112413	-0.0042152	0.00134426	-0.0094848	0.0086411	0.00437354	0.0134702	0.0138835	0.0101586	-0.008121	-0.0030235	-0.0122737	-1.172e-05
-0.0192737	-0.019156	-0.0194016	-0.019156	-0.0102916	-0.0071395	-0.0228736	0.00486457	0.00167248	0.00863368	0.00207725	-0.0046975	0.00720009	0.0125329	-0.0047477	-0.0007396
-0.0122728	-0.0055207	-0.0084996	-0.0055207	-0.0037555	-0.0004537	-0.0037112	0.0061125	0.00409815	0.0129853	0.00343972	-0.0035552	0.0121539	0.0169069	-0.0143483	-0.0064987
-0.0147569	-0.0092301	-0.0108241	-0.0092301	-0.0033949	-0.0013585	-0.0106189	0.0043385	0.00220819	0.0112343	0.00183054	-0.0028606	-0.0032627	0.00488003	0.00307837	0.0073366
-0.0055619	-0.0059359	-0.0041353	-0.0059359	-0.0027275	0.00410926	-0.0034812	0.00693245	0.00618107	0.0106159	0.00451887	0.00056266	0.00453649	0.00890879	-0.0047748	0.00148242
-0.0166665	-0.0117678	-0.0163934	-0.0117678	-0.0015187	0.00129532	-0.0078121	0.013942	-0.0094525	0.00225164	0.0167988	0.0125291	0.0040316	0.0110113	-0.0036298	-0.0026778
-0.0051496	-0.0051324	-0.0054434	-0.0051324	0.00343141	0.00773519	0.00257742	0.0124901	-0.0054569	0.00510814	0.0193291	0.0169122	0.00680664	0.00805945	-0.0127656	-0.0103718
-0.0037709	-0.0031429	-0.0018927	-0.0031429	0.0118055	0.00691205	0.00420173	0.0156681	-0.007062	0.00465991	0.017088	0.0173394	-0.0025814	0.00348784	0.00126352	0.00372034
-0.0004451	0.0020375	-0.0004142	0.0020375	0.00819516	0.0086642	0.00682621	0.0173172	-0.0046066	0.00570906	0.0202495	0.0179603	-0.0011151	-0.0027609	-0.0031632	-0.000352
-0.0071499	-0.0101263	-0.0101486	-0.0101263	-0.0047178	0.00267515	-0.0167962	0.00907948	-0.0071395	-0.0009393	0.00180956	0.00248736	0.0151223	0.00922001	-0.0044046	-0.0038879
-0.0054083	-0.0029334	-0.0035768	-0.0029334	0.00056588	0.00866149	-3.872e-05	0.00972393	-0.0052595	0.00223638	0.00886272	0.009743	0.018137	0.0157969	-0.0126598	-0.0025848
-0.0031632	-0.002143	-0.0047748	-0.002143	0.00267009	0.0107765	0.00111248	0.0118183	-0.0032619	0.00506064	0.00614563	0.00777329	-0.0011803	0.00534219	0.00267009	0.00854586
-0.000352	0.00306925	0.00148242	0.00306925	0.00854586	0.0104322	0.00421003	0.0164095	-0.0022709	0.00201101	0.0128099	0.012876	0.00528061	0.0100208	-0.002143	0.00306925
-0.0103449	-0.0134553	-0.0131506	-0.0134553	0.00028106	0.00391477	-0.0133758	-0.0065703	0.00254611	0.0185231	0.00759949	0.0100121	0.00446409	0.00676726	-0.0014355	0.0010451
-0.0050123	-0.0060319	-0.0044424	-0.0060319	0.00370029	0.0111985	-0.0172444	-0.004758	0.00971452	0.0203074	0.014103	0.0136626	0.00641937	0.00876385	-0.0092485	-0.0079112
-0.0102809	-0.0017771	-0.0022067	-0.0017771	0.0100506	0.010488	-0.0213081	-0.0008278	0.00886049	0.0203137	0.00991878	0.00826174	-0.0045047	-0.001692	0.00645482	0.00801861
0.00368902	0.00277364	0.00624951	0.00277364	0.0121965	0.0158097	-0.0138244	-0.0028678	0.0136881	0.0205919	0.015015	0.010561	-0.0006684	-0.0023983	-0.0055566	0.00243017
-0.0010513	-0.0032216	-0.0091952	-0.0032216	0.00528435	0.00922011	-0.0148978	-0.0035206	0.00662165	0.0166147	-0.000874	-0.0052351	0.0112809	0.0132574	0.00061616	0.0002555
0.00165412	0.0069718	0.00174015	0.0069718	0.0113922	0.0134209	-0.0096018	-0.0015252	0.0113997	0.0199879	0.00955451	0.00275471	0.0127367	0.016884	-0.0051835	-0.0055277
-0.0031754	0.00055168	0.00381343	0.00055168	0.0087039	0.0100462	-0.0157171	-0.0028863	0.0147072	0.0188177	0.00614381	0.00076538	0.00166268	0.00356314	0.00302876	0.00550521
0.00624464	0.0088504	0.00709846	0.0088504	0.0135973	0.0169229	-0.0103548	-0.0002224	0.0134774	0.021412	0.00650035	0.0009388	0.00685463	0.00925552	-0.0058408	0.00075934
9.3485e-06	0.00027799	-0.0071356	0.00027799	0.0140629	0.0129583	-0.005994	0.012043	-0.0062372	0.00511399	0.0119438	0.0116562	0.0072506	0.00850015	-0.0043196	0.00297733
0.00951601	0.00939764	0.00488383	0.00939764	0.0198121	0.0220263	-0.0027866	0.00603888	0.00176662	0.0122132	0.0206237	0.0200463	0.00525008	0.0111707	-0.0064149	-0.0045428
0.00625106	0.00048687	0.00366125	0.00048687	0.0156195	0.0179287	-0.000708	0.0155247	-0.0016304	0.0111801	0.0163363	0.0130788	-0.001742	0.00278076	0.00267015	0.00804517
0.0125494	0.01153	0.0124391	0.01153	0.018791	0.0194435	0.00010588	0.0123998	0.00633762	0.0133785	0.0227129	0.0221667	-0.0045042	0.0129738	-0.0039187	0.00421306
0.00166268	-0.0030298	-0.0011803	-0.0030298	0.0102784	0.0183405	-0.0126592	0.00290268	-0.0023009	0.00675673	-0.0027307	0.00451744	0.0102784	0.0142063	0.00111248	0.00421003
0.00685463	0.00665307	0.00528061	0.00665307	0.0152111	0.0185293	-0.0077945	0.00057672	0.00453441	0.0134628	0.010243	0.00971741	0.0152111	0.0153909	-0.0054741	-0.0035704
0.00356314	0.00839652	0.00534219	0.00839652	0.0142063	0.0198634	-0.0054741	0.00841264	0.0006645	0.00875811	0.00971036	0.00475	-0.0030298	0.00839652	0.0107765	0.0104322
0.00925552	0.00879372	0.0100208	0.00879372	0.0153909	0.0229682	-0.0035704	0.00818889	0.00537447	0.01327	0.0125377	0.0137085	0.00665307	0.00879372	-0.0033308	0.00441222
-0.025154	-0.0295913	-0.0324431	-0.0295913	-0.0358681	-0.0295913	-0.0211037	0.00391477	-0.0019739	0.013942	0.00940161	0.00863368	0.00411559	0.0085778	0.00412954	0.00687396
-0.0167649	-0.0123276	-0.0190875	-0.0123276	-0.0267185	-0.0123276	-0.0086848	0.0111985	0.00186513	0.0124901	0.0143271	0.0129853	0.0102008	0.0101586	-0.0035347	-0.0030235
-0.0135238	-0.0134326	-0.0149651	-0.0134326	-0.0205087	-0.0134326	-0.0036738	0.010488	0.00445174	0.0156681	0.0118684	0.0112343	-0.0046975	-0.0028606	0.0125329	0.0169069
-0.0075611	-0.0061953	-0.0061299	-0.0061953	-0.0112413	-0.0061953	0.00134426	0.0158097	0.0086411	0.0173172	0.0134702	0.0106159	-0.0035552	0.00056266	0.00488003	0.00890879
-0.0173626	-0.0208971	-0.0284823	-0.0208971	-0.019156	-0.0208971	-0.0071395	0.00922011	0.00486457	0.00907948	0.00225164	-0.0009393	0.0125291	0.0173394	0.0110113	0.00805945
-0.007024	-0.0065466	-0.0091038	-0.0065466	-0.0055207	-0.0065466	-0.0004537	0.0134209	0.0061125	0.00972393	0.00510814	0.00223638	0.0169122	0.0179603	0.00348784	-0.0027609
-0.0071443	-0.013807	-0.0135057	-0.013807	-0.0092301	-0.013807	-0.0013585	0.0100462	0.0043385	0.0118183	0.00465991	0.00506064	0.00248736	0.00777329	0.00922001	0.0157969
-0.0015332	-0.0011499	-0.0042122	-0.0011499	-0.0059359	-0.0011499	0.00410926	0.0169229	0.00693245	0.0164095	0.00570906	0.00201101	0.009743	0.012876	0.00534219	0.0100208
-0.0097468	-0.0079056	-0.0123611	-0.0079056	-0.0117678	-0.0079056	0.00129532	0.0129583	-0.0065703	0.012043	0.0185231	0.0166147	0.0100121	0.00826174	0.00676726	0.00876385
0.00208722	-0.0015465	-0.0016297	-0.0015465	-0.0051324	-0.0015465	0.00773519	0.0220263	-0.004758	0.00603888	0.0203074	0.0199879	0.0136626	0.010561	-0.001692	-0.0023983
6.7848e-05	-0.000922	-0.0029643	-0.000922	-0.0031429	-0.000922	0.00691205	0.0179287	-0.0008278	0.0155247	0.0203137	0.0188177	-0.0052351	0.00076538	0.0132574	0.016884
0.00392938	0.00613042	0.00280961	0.00613042	0.0020375	0.00613042	0.0086642	0.0194435	-0.0028678	0.0123998	0.0205919	0.021412	0.00275471	0.0009388	0.00356314	0.00925552
-0.010843	-0.0055548	-0.0083215	-0.0055548	-0.0101263	-0.0055548	0.00267515	0.0183405	-0.0035206	0.00290268	0.00511399	0.00675673	0.0116562	0.0130788	0.00850015	0.0111707
-0.0001816	-0.0008907	-0.0017336	-0.0008907	-0.0029334	-0.0008907	0.00866149	0.0185293	-0.0015252	0.00057672	0.0122132	0.0134628	0.0200463	0.0221667	0.00278076	0.0129738
-0.0039187	-0.0033308	-0.0058408	-0.0033308	-0.002143	-0.0033308	0.0107765	0.0198634	-0.0028863	0.00841264	0.0111801	0.00875811	0.00451744	0.00475	0.0142063	0.0153909
0.00421306	0.00441222	0.00075934	0.00441222	0.00306925	0.00441222	0.0104322	0.0229682	-0.0002224	0.00818889	0.0133785	0.01327	0.00971741	0.0137085	0.00839652	0.00879372
-0.0062372	-0.004366	-0.0095216	-0.004366	-0.0134553	-0.004366	-0.0295913	-0.004366	0.00391477	0.0129583	0.013942	0.00907948	0.00863368	0.0112343	0.0085778	0.0101586
0.00176662	0.00253992	0.0010119	0.00253992	-0.0060319	0.00253992	-0.0123276	0.00253992	0.0111985	0.0220263	0.0124901	0.00972393	0.0129853	0.0106159	-0.0028606	0.00056266
-0.0016304	-0.0011481	-0.0035148	-0.0011481	-0.0017771	-0.0011481	-0.0134326	-0.0011481	0.010488	0.0179287	0.0156681	0.0118183	-0.0009393	0.00506064	0.0173394	0.0179603
0.00633762	0.0069568	0.00458045	0.0069568	0.00277364	0.0069568	-0.0061953	0.0069568	0.0158097	0.0194435	0.0173172	0.0164095	0.00223638	0.00201101	0.00777329	0.012876
-0.0023009	-0.0004444	-0.0110576	-0.0004444	-0.0032216	-0.0004444	-0.0208971	-0.0004444	0.00922011	0.0183405	0.012043	0.00290268	0.0166147	0.0188177	0.00826174	0.010561
0.00453441	0.00809654	0.00268449	0.00809654	0.0069718	0.00809654	-0.0065466	0.00809654	0.0134209	0.0185293	0.00603888	0.00057672	0.0199879	0.021412	0.00076538	0.0009388
0.0006645	0.00218061	0.0021003	0.00218061	0.00055168	0.00218061	-0.013807	0.00218061	0.0100462	0.0198634	0.0155247	0.00841264	0.00675673	0.00875811	0.0130788	0.0221667
0.00537447	0.0118093	0.00669772	0.0118093	0.0088504	0.0118093	-0.0011499	0.0118093	0.0169229	0.0229682	0.0123998	0.00818889	0.0134628	0.01327	0.00475	0.0137085
0.00511399	0.00639247	-0.0027307	0.00639247	0.00027799	0.00639247	-0.0079056	0.00639247	-0.004366	0.00639247	0.0129583	0.0183405	0.00907948	0.0118183	0.0112343	0.0106159
0.0122132	0.0121177	0.010243	0.0121177	0.00939764	0.0121177	-0.0015465	0.0121177	0.00253992	0.0121177	0.0220263	0.0185293	0.00972393	0.0164095	0.00506064	0.00201101
0.0111801	0.0120539	0.00971036	0.0120539	0.00048687	0.0120539	-0.000922	0.0120539	-0.0011481	0.0120539	0.0179287	0.0198634	0.00290268	0.00841264	0.0188177	0.021412
0.0133785	0.0139042	0.0125377	0.0139042	0.01153	0.0139042	0.00613042	0.0139042	0.0069568	0.0139042	0.0194435	0.0229682	0.00057672	0.00818889	0.00875811	0.01327
0.00675673	0.00734103	0.00451744	0.00734103	-0.0030298	0.00734103	-0.0055548	0.00734103	-0.0004444	0.00734103	0.00639247	0.00734103	0.0183405	0.0198634	0.0118183	0.0164095
0.0134628	0.0134532	0.00971741	0.0134532	0.00665307	0.0134532	-0.0008907	0.0134532	0.00809654	0.0134532	0.0121177	0.0134532	0.0185293	0.0229682	0.00841264	0.00818889
0.00875811	0.012	0.00475	0.012	0.00839652	0.012	-0.0033308	0.012	0.00218061	0.012	0.0120539	0.012	0.00734103	0.012	0.0198634	0.0229682
0.01327	0.0152632	0.0137085	0.0152632	0.00879372	0.0152632	0.00441222	0.0152632	0.0118093	0.0152632	0.0139042	0.0152632	0.0134532	0.0152632	0.012	0.0152632

## Sheet: Fig 2F
T428A	T428E	T440A	T440E	T447A	T447E	T460A	T460E	S471A	S471E	T479A	T479E	T486A	T486E	S496A	S496E
-0.0250898	-0.026511	-0.0250898	-0.0232846	-0.0250898	-0.0256431	-0.0250898	-0.0192012	-0.0250898	-0.0176794	-0.0250898	-0.0228586	-0.0250898	-0.0223698	-0.0250898	-0.0221769		Fig 2F. Selection coefficients of all mutants in the A/E library with the indicated A or E substitution, in LiCl.
-0.0221769	-0.0273706	-0.0221769	-0.0215901	-0.0221769	-0.0196126	-0.0221769	-0.0161688	-0.0221769	-0.0144314	-0.0221769	-0.0224318	-0.0221769	-0.0202089	-0.0268451	-0.0219346
-0.0223698	-0.0182346	-0.0223698	-0.0211974	-0.0223698	-0.0223674	-0.0223698	-0.017454	-0.0223698	-0.011139	-0.0223698	-0.015162	-0.0268451	-0.0188196	-0.0183455	-0.0153174
-0.0202089	-0.0148978	-0.0202089	-0.0177434	-0.0202089	-0.0157714	-0.0202089	-0.0126901	-0.0202089	-0.0036761	-0.0202089	-0.0122512	-0.0219346	-0.0153613	-0.0353495	-0.0217148
-0.0228586	-0.0183421	-0.0228586	-0.0222683	-0.0228586	-0.0168455	-0.0228586	-0.0148044	-0.0228586	-0.017958	-0.0268451	-0.0179815	-0.0183455	-0.0156251	-0.026511	-0.0273706
-0.0224318	-0.0159867	-0.0224318	-0.0181145	-0.0224318	-0.0162133	-0.0224318	-0.0114637	-0.0224318	-0.0162896	-0.0219346	-0.0172828	-0.0153174	-0.0136077	-0.0254246	-0.0193788
-0.015162	-0.0153473	-0.015162	-0.0149668	-0.015162	-0.0147609	-0.015162	-0.0112255	-0.015162	-0.0171638	-0.0188196	-0.0149056	-0.0353495	-0.0201231	-0.0202247	-0.0087245
-0.0122512	-0.0131161	-0.0122512	-0.0176578	-0.0122512	-0.0147418	-0.0122512	-0.0110901	-0.0122512	-0.0119661	-0.0153613	-0.0126598	-0.0217148	-0.022462	-0.0302678	-0.0266775
-0.0176794	-0.0145662	-0.0176794	-0.0126211	-0.0176794	-0.011718	-0.0176794	-0.0073137	-0.0268451	-0.0156854	-0.0183455	-0.0179713	-0.026511	-0.0182346	-0.0232846	-0.0215901
-0.0144314	-0.0035189	-0.0144314	-0.016254	-0.0144314	-0.0102639	-0.0144314	-0.0057072	-0.0219346	-0.0128598	-0.0153174	-0.0160832	-0.0273706	-0.0148978	-0.0240545	-0.0176147
-0.011139	-0.0110406	-0.011139	-0.0132596	-0.011139	-0.0075802	-0.011139	-0.0052816	-0.0188196	-0.0113259	-0.0156251	-0.0103399	-0.0254246	-0.020517	-0.0214413	-0.0121659
-0.0036761	-0.0086788	-0.0036761	-0.0113412	-0.0036761	-0.0076646	-0.0036761	-0.002784	-0.0153613	-0.0092403	-0.0136077	-0.0057541	-0.0193788	-0.0170207	-0.0199528	-0.0206204
-0.017958	-0.0193977	-0.017958	-0.0107247	-0.017958	-0.0133053	-0.017958	-0.0100829	-0.0179815	-0.0166063	-0.0353495	-0.0216018	-0.0202247	-0.020031	-0.0245409	-0.0214207
-0.0162896	-0.0100479	-0.0162896	-0.013973	-0.0162896	-0.010902	-0.0162896	-0.0081896	-0.0172828	-0.0103121	-0.0217148	-0.0231124	-0.0087245	-0.0126629	-0.023917	-0.0181054
-0.0171638	-0.0143599	-0.0171638	-0.0126864	-0.0171638	-0.0091877	-0.0171638	-0.0036447	-0.0149056	-0.0145441	-0.0201231	-0.018242	-0.0302678	-0.0260927	-0.0153961	-0.0176267
-0.0119661	-0.0063439	-0.0119661	-0.0103095	-0.0119661	-0.0078491	-0.0119661	-0.0029797	-0.0126598	-0.0087643	-0.022462	-0.0189398	-0.0266775	-0.0177574	-0.0141728	-0.0218456
-0.0192012	-0.0081063	-0.0192012	-0.0143504	-0.0192012	-0.013947	-0.0268451	-0.0201213	-0.0183455	-0.0141849	-0.026511	-0.0183421	-0.0232846	-0.0211974	-0.0256431	-0.0196126
-0.0161688	-0.0057234	-0.0161688	-0.0120388	-0.0161688	-0.0106923	-0.0219346	-0.0115782	-0.0153174	-0.0038276	-0.0273706	-0.0159867	-0.0215901	-0.0177434	-0.0211242	-0.0187793
-0.017454	-0.0105438	-0.017454	-0.0127268	-0.017454	-0.0099365	-0.0188196	-0.0153225	-0.0156251	-0.0052611	-0.0182346	-0.0153473	-0.0240545	-0.0190971	-0.0132936	-0.0111007
-0.0126901	-0.0108068	-0.0126901	-0.0087413	-0.0126901	-0.0081608	-0.0153613	-0.0099779	-0.0136077	-0.0027048	-0.0148978	-0.0131161	-0.0176147	-0.0146063	-0.0234649	-0.0164563
-0.0148044	-0.0111451	-0.0148044	-0.0149782	-0.0148044	-0.0127479	-0.0179815	-0.010394	-0.0179713	-0.0091142	-0.0254246	-0.0269199	-0.0214413	-0.0104573	-0.0138391	-0.0183959
-0.0114637	-0.0086643	-0.0114637	-0.0119952	-0.0114637	-0.0069166	-0.0172828	-0.0086094	-0.0160832	-0.0063693	-0.0193788	-0.0129756	-0.0121659	-0.0091071	-0.0247008	-0.0140295
-0.0112255	-0.0078579	-0.0112255	-0.0109823	-0.0112255	-0.0080097	-0.0149056	-0.009302	-0.0103399	-0.010544	-0.020517	-0.0161039	-0.0199528	-0.0189421	-0.0139754	-0.0099708
-0.0110901	-0.0064845	-0.0110901	-0.0064624	-0.0110901	-0.0041247	-0.0126598	-0.0077943	-0.0057541	0.00317574	-0.0170207	-0.0119197	-0.0206204	-0.0180419	-0.0205102	-0.0161598
-0.0073137	0.00106339	-0.0073137	-0.0006381	-0.0073137	0.00208396	-0.0156854	-0.0056335	-0.0353495	-0.0172801	-0.0202247	-0.0139348	-0.0245409	-0.0148028	-0.0228113	-0.0191237
-0.0057072	-0.0007786	-0.0057072	-7.03e-06	-0.0057072	0.00337957	-0.0128598	-0.0044405	-0.0217148	-0.0160882	-0.0087245	-0.0068438	-0.0214207	-0.0147336	-0.0195054	-0.0145507
-0.0052816	-0.0046178	-0.0052816	-0.0008159	-0.0052816	0.00188564	-0.0113259	-0.006778	-0.0201231	-0.0129737	-0.020031	-0.0058172	-0.023917	-0.0185883	-0.0136584	-0.0073237
-0.002784	-0.0017858	-0.002784	0.00276773	-0.002784	0.00453295	-0.0092403	0.00175263	-0.022462	-0.0127511	-0.0126629	-0.0056152	-0.0181054	-0.0100683	-0.0181745	-0.0159712
-0.0100829	-0.0026506	-0.0100829	-0.0045766	-0.0100829	-0.0046616	-0.0166063	-0.0072206	-0.0216018	-0.0228886	-0.0302678	-0.0181796	-0.0153961	-0.0062243	-0.01331	-0.0171976
-0.0081896	-0.0011621	-0.0081896	-0.0007034	-0.0081896	-0.0036014	-0.0103121	-0.0056658	-0.0231124	-0.0138408	-0.0266775	-0.0190775	-0.0176267	-0.0067462	-0.0169353	-0.013345
-0.0036447	0.00333811	-0.0036447	-0.0016755	-0.0036447	-0.0029521	-0.0145441	-0.0021381	-0.018242	-0.0171126	-0.0260927	-0.0212346	-0.0141728	-0.0226444	-0.0126542	-0.004218
-0.0029797	-0.0027063	-0.0029797	-0.0023495	-0.0029797	0.00061199	-0.0087643	0.00314386	-0.0189398	-0.0104623	-0.0177574	-0.0134791	-0.0218456	-0.0181252	-0.0201976	-0.0143946
-0.0256431	-0.0138391	-0.0256431	-0.0228113	-0.0268451	-0.0211242	-0.0183455	-0.0146799	-0.026511	-0.0145662	-0.0232846	-0.0222683	-0.0256431	-0.0223674	-0.0192012	-0.0161688
-0.0196126	-0.0183959	-0.0196126	-0.0191237	-0.0219346	-0.0187793	-0.0153174	-0.0047929	-0.0273706	-0.0035189	-0.0215901	-0.0181145	-0.0196126	-0.0157714	-0.0201213	-0.0115782
-0.0223674	-0.0202961	-0.0223674	-0.0157372	-0.0188196	-0.0158862	-0.0156251	-0.0079482	-0.0182346	-0.0110406	-0.0211974	-0.0149668	-0.0211242	-0.0158862	-0.0146799	-0.0047929
-0.0157714	-0.0143021	-0.0157714	-0.0159131	-0.0153613	-0.0154687	-0.0136077	-0.0049581	-0.0148978	-0.0086788	-0.0177434	-0.0176578	-0.0187793	-0.0154687	-0.0187748	-0.0163474
-0.0168455	-0.0188405	-0.0168455	-0.0181546	-0.0179815	-0.0175933	-0.0179713	-0.0077257	-0.0183421	-0.0193977	-0.0240545	-0.0180531	-0.0132936	-0.0097164	-0.0081063	-0.0057234
-0.0162133	-0.0158798	-0.0162133	-0.0167703	-0.0172828	-0.014482	-0.0160832	-0.0026575	-0.0159867	-0.0100479	-0.0176147	-0.0153411	-0.0111007	-0.0082854	-0.0153909	-0.0089752
-0.0147609	-0.0130589	-0.0147609	-0.0137405	-0.0149056	-0.0115317	-0.0103399	-0.006651	-0.0153473	-0.0143599	-0.0190971	-0.0113502	-0.0234649	-0.0182625	-0.0053641	-0.0022763
-0.0147418	-0.0091662	-0.0147418	-0.0123792	-0.0126598	-0.0107836	-0.0057541	-0.00352	-0.0131161	-0.0063439	-0.0146063	-0.011532	-0.0164563	-0.015865	-0.0163349	-0.0168521
-0.011718	-0.0114928	-0.011718	-0.0076096	-0.0156854	-0.0088036	-0.0141849	-0.0020156	-0.0254246	-0.0107293	-0.0214413	-0.0135884	-0.0138391	-0.0202961	-0.0143504	-0.0120388
-0.0102639	-0.0072381	-0.0102639	-0.0104152	-0.0128598	-0.0080657	-0.0038276	0.00155276	-0.0193788	-0.0123771	-0.0121659	-0.0098216	-0.0183959	-0.0143021	-0.0141077	-0.0092459
-0.0075802	-0.0080941	-0.0075802	-0.005593	-0.0113259	-0.0075795	-0.0052611	-0.0008677	-0.020517	-0.009004	-0.0104573	-0.0094415	-0.0247008	-0.016855	-0.0150467	-0.0049432
-0.0076646	-0.0100996	-0.0076646	0.00328002	-0.0092403	-0.0036231	-0.0027048	0.00794925	-0.0170207	-0.0093394	-0.0091071	0.00376843	-0.0140295	-0.013444	-0.0210586	-0.0093546
-0.0133053	-0.0108893	-0.0133053	-0.0065612	-0.0166063	-0.0112059	-0.0091142	-0.0035853	-0.0269199	-0.0138462	-0.0199528	-0.0222909	-0.0139754	-0.0130361	-0.0109935	-0.0102017
-0.010902	-0.0105782	-0.010902	-0.0079059	-0.0103121	-0.007856	-0.0063693	-0.0014195	-0.0129756	-0.0116449	-0.0206204	-0.0186515	-0.0099708	-0.0059166	-0.0144939	-0.006659
-0.0091877	-0.0052533	-0.0091877	-0.0063642	-0.0145441	-0.0069666	-0.010544	0.00170718	-0.0161039	-0.0087989	-0.0189421	-0.0166471	-0.0205102	-0.0184088	-0.0059321	-0.0026256
-0.0078491	-0.0054485	-0.0078491	-0.0045049	-0.0087643	-0.0052833	0.00317574	0.00484927	-0.0119197	0.0177473	-0.0180419	-0.009727	-0.0161598	-0.0137899	-0.01923	-0.0104651
-0.013947	-0.0079478	-0.013947	-0.0094061	-0.0201213	-0.0138648	-0.0353495	-0.0187748	-0.0202247	-0.0072386	-0.0245409	-0.0208541	-0.0228113	-0.0157372	-0.013947	-0.0106923
-0.0106923	-0.0044501	-0.0106923	-0.0055017	-0.0115782	-0.0085475	-0.0217148	-0.0163474	-0.0087245	-0.0046512	-0.0214207	-0.0164825	-0.0191237	-0.0159131	-0.0138648	-0.0085475
-0.0099365	-0.0109898	-0.0099365	-0.0070547	-0.0153225	-0.0104532	-0.0201231	-0.0125896	-0.020031	-0.0049552	-0.0148028	-0.0214633	-0.0195054	-0.0152841	-0.0062921	-0.0045279
-0.0081608	-0.008042	-0.0081608	-0.0046599	-0.0099779	-0.0038604	-0.022462	-0.0075534	-0.0126629	-0.0081979	-0.0147336	-0.0140412	-0.0145507	-0.0121277	-0.0024691	-0.008289
-0.0127479	-0.0075572	-0.0127479	-0.0071158	-0.010394	-0.0074976	-0.0216018	-0.0129308	-0.0139348	-0.0075671	-0.023917	-0.0195595	-0.0136584	-0.0079859	-0.0079478	-0.0044501
-0.0069166	-0.0054391	-0.0069166	-0.0052981	-0.0086094	-0.0055445	-0.0231124	-0.0142153	-0.0068438	-0.0031401	-0.0181054	-0.0104245	-0.0073237	-0.0076545	-0.0111359	-0.0044331
-0.0080097	-0.0036036	-0.0080097	-0.0031967	-0.009302	-0.0063674	-0.018242	-0.0141225	-0.0058172	-0.0071017	-0.0185883	-0.0153127	-0.0181745	-0.0156523	0.0027137	0.00653121
-0.0041247	-0.0025115	-0.0041247	-0.0022163	-0.0077943	0.00091834	-0.0189398	-0.009796	-0.0056152	-0.0012715	-0.0100683	-0.0155211	-0.0159712	-0.0115799	-0.0084074	-0.0109265
0.00208396	-0.0010365	0.00208396	0.00214002	-0.0056335	0.00321971	-0.0172801	-0.009863	-0.0302678	-0.0238816	-0.0153961	-0.0046762	-0.01331	-0.0215532	-0.0094061	-0.0055017
0.00337957	0.00954724	0.00337957	0.00507242	-0.0044405	0.00229847	-0.0160882	-0.005037	-0.0266775	-0.0090604	-0.0176267	-0.0037558	-0.0171976	-0.0138933	-0.0069503	-0.003519
0.00188564	0.00618691	0.00188564	0.00464778	-0.006778	0.00331245	-0.0129737	-0.0079452	-0.0260927	-0.0137467	-0.0062243	-0.0080923	-0.0169353	-0.0157839	-0.0019401	0.00032389
0.00453295	0.00655415	0.00453295	0.00573111	0.00175263	0.00564463	-0.0127511	-0.0015768	-0.0177574	-0.0130084	-0.0067462	-0.0074127	-0.013345	-0.0073352	-0.0039639	-0.0054887
-0.0046616	-0.0055079	-0.0046616	-0.0008369	-0.0072206	0.00045687	-0.0228886	-0.0122052	-0.0181796	-0.0207853	-0.0141728	-0.0205736	-0.0126542	-0.0056645	-0.0063854	-0.0046327
-0.0036014	0.00269481	-0.0036014	0.00220359	-0.0056658	0.00249067	-0.0138408	-0.0092501	-0.0190775	-0.0164088	-0.0218456	-0.0145774	-0.004218	-0.0045819	-0.0064539	0.00062854
-0.0029521	0.00066662	-0.0029521	0.00496977	-0.0021381	-0.0021678	-0.0171126	-0.0054748	-0.0212346	-0.008013	-0.0226444	-0.0082088	-0.0201976	-0.0137085	-0.001843	0.00144426
0.00061199	0.0009639	0.00061199	0.00196211	0.00314386	0.00448346	-0.0104623	-0.0029666	-0.0134791	-0.0072056	-0.0181252	-0.0146334	-0.0143946	-0.011205	-0.0018369	-0.0035817
-0.0232846	-0.0245409	-0.0268451	-0.0240545	-0.0183455	-0.0132936	-0.026511	-0.0081063	-0.0232846	-0.0126211	-0.0256431	-0.0168455	-0.0192012	-0.017454	-0.0176794	-0.0144314
-0.0215901	-0.0214207	-0.0219346	-0.0176147	-0.0153174	-0.0111007	-0.0273706	-0.0057234	-0.0215901	-0.016254	-0.0196126	-0.0162133	-0.0161688	-0.0126901	-0.0156854	-0.0128598
-0.0211974	-0.0148028	-0.0188196	-0.0190971	-0.0156251	-0.0097164	-0.0182346	-0.0105438	-0.0211974	-0.0132596	-0.0223674	-0.0147609	-0.0201213	-0.0153225	-0.0141849	-0.0038276
-0.0177434	-0.0147336	-0.0153613	-0.0146063	-0.0136077	-0.0082854	-0.0148978	-0.0108068	-0.0177434	-0.0113412	-0.0157714	-0.0147418	-0.0115782	-0.0099779	-0.0172801	-0.0160882
-0.0222683	-0.0208541	-0.0179815	-0.0180531	-0.0179713	-0.0114318	-0.0183421	-0.0111451	-0.0222683	-0.0107247	-0.0211242	-0.0175933	-0.0146799	-0.0079482	-0.0145662	-0.0035189
-0.0181145	-0.0164825	-0.0172828	-0.0153411	-0.0160832	-0.0092683	-0.0159867	-0.0086643	-0.0181145	-0.013973	-0.0187793	-0.014482	-0.0047929	-0.0049581	-0.0107293	-0.0123771
-0.0149668	-0.0214633	-0.0149056	-0.0113502	-0.0103399	-0.0092688	-0.0153473	-0.0078579	-0.0149668	-0.0126864	-0.0158862	-0.0115317	-0.0187748	-0.0125896	-0.0072386	-0.0046512
-0.0176578	-0.0140412	-0.0126598	-0.011532	-0.0057541	-0.0076123	-0.0131161	-0.0064845	-0.0176578	-0.0103095	-0.0154687	-0.0107836	-0.0163474	-0.0075534	-0.0238816	-0.0090604
-0.0126211	-0.0140182	-0.0156854	-0.0090182	-0.0141849	-0.0074628	-0.0145662	0.00106339	-0.0240545	-0.0090182	-0.0132936	-0.0114318	-0.0081063	-0.0105438	-0.0126211	-0.016254
-0.016254	-0.0111934	-0.0128598	-0.0104168	-0.0038276	-0.0016307	-0.0035189	-0.0007786	-0.0176147	-0.0104168	-0.0111007	-0.0092683	-0.0057234	-0.0108068	-0.0090182	-0.0104168
-0.0132596	-0.0096493	-0.0113259	-0.0087526	-0.0052611	-0.003922	-0.0110406	-0.0046178	-0.0190971	-0.0087526	-0.0097164	-0.0092688	-0.0153909	-0.0049044	-0.0121497	-0.0042865
-0.0113412	-0.0074192	-0.0092403	-0.0096435	-0.0027048	9.37e-05	-0.0086788	-0.0017858	-0.0146063	-0.0096435	-0.0082854	-0.0076123	-0.0089752	-0.00847	-0.0200311	-0.012807
-0.0107247	-0.0200112	-0.0166063	-0.0136383	-0.0091142	-0.0055737	-0.0193977	-0.0026506	-0.0180531	-0.0136383	-0.0234649	-0.0208668	-0.0053641	-0.002533	-0.0140182	-0.0111934
-0.013973	-0.0113602	-0.0103121	-0.0085571	-0.0063693	0.00031491	-0.0100479	-0.0011621	-0.0153411	-0.0085571	-0.0164563	-0.0149568	-0.0022763	-0.0022804	-0.0111557	-0.0093614
-0.0126864	-0.0127292	-0.0145441	-0.0110242	-0.010544	-0.0064441	-0.0143599	0.00333811	-0.0113502	-0.0110242	-0.0182625	-0.0179089	-0.0163349	-0.0119203	-0.0085327	-0.0062469
-0.0103095	-0.0024427	-0.0087643	-0.0069099	0.00317574	-0.0023452	-0.0063439	-0.0027063	-0.011532	-0.0069099	-0.015865	-0.013254	-0.0168521	-0.0079768	-0.0105809	-0.0110225
-0.0143504	-0.0109935	-0.0201213	-0.0141077	-0.0146799	-0.0062921	-0.0254246	-0.0153909	-0.0214413	-0.0121497	-0.0138391	-0.0188405	-0.0143504	-0.0127268	-0.011718	-0.0102639
-0.0120388	-0.0102017	-0.0115782	-0.0092459	-0.0047929	-0.0045279	-0.0193788	-0.0089752	-0.0121659	-0.0042865	-0.0183959	-0.0158798	-0.0120388	-0.0087413	-0.0088036	-0.0080657
-0.0127268	-0.0096364	-0.0153225	-0.0097492	-0.0079482	-0.0053606	-0.020517	-0.0049044	-0.0104573	-0.0025103	-0.0202961	-0.0130589	-0.0141077	-0.0097492	-0.0074628	-0.0016307
-0.0087413	-0.0045216	-0.0099779	-0.005979	-0.0049581	0.0010127	-0.0170207	-0.00847	-0.0091071	-0.0032479	-0.0143021	-0.0091662	-0.0092459	-0.005979	-0.0138471	-0.0092055
-0.0149782	-0.0089862	-0.010394	-0.0177026	-0.0077257	-0.0034135	-0.0269199	-0.0126243	-0.0135884	-0.0133568	-0.0247008	-0.0204617	-0.0150467	-0.0111002	-0.0114928	-0.0072381
-0.0119952	-0.0084528	-0.0086094	-0.0069008	-0.0026575	-0.0011986	-0.0129756	-0.0034603	-0.0098216	-0.0050355	-0.0140295	-0.0122214	-0.0049432	-0.0013139	-0.0094772	0.00482666
-0.0109823	-0.0056128	-0.009302	-0.0060051	-0.006651	-0.0015635	-0.0161039	-0.0137536	-0.0094415	-0.002518	-0.016855	-0.0122829	-0.0210586	-0.0119838	-0.0059648	-0.0050334
-0.0064624	-0.0026597	-0.0077943	-0.0049671	-0.00352	0.00202575	-0.0119197	-0.0047696	0.00376843	-0.0024722	-0.013444	-0.0085108	-0.0093546	-0.0081611	-0.012294	-0.006512
-0.0006381	0.00587878	-0.0056335	-0.0010958	-0.0020156	0.00567997	-0.0107293	-0.0105803	-0.0199528	-0.0200311	-0.0139754	-0.0147499	-0.0109935	-0.0096364	-0.0076096	-0.0104152
-7.03e-06	0.00062734	-0.0044405	0.00754811	0.00155276	0.00527212	-0.0123771	-0.0020009	-0.0206204	-0.012807	-0.0099708	-0.0058146	-0.0102017	-0.0045216	-0.005125	-0.0056704
-0.0008159	0.0171232	-0.006778	0.00348074	-0.0008677	0.00886489	-0.009004	0.00022376	-0.0189421	-0.0099056	-0.0130361	-0.0093405	-0.0144939	-0.0043364	-0.0029981	-0.0002537
0.00276773	0.00139856	0.00175263	0.00445044	0.00794925	0.00732688	-0.0093394	0.00377169	-0.0180419	-0.0075462	-0.0059166	-0.0012299	-0.006659	-0.0030851	-0.005003	-0.0045809
-0.0045766	-0.0018251	-0.0072206	-0.0015636	-0.0035853	0.00412624	-0.0138462	-0.002084	-0.0222909	-0.0104628	-0.0205102	-0.0249671	-0.0059321	-0.0009521	-0.0059199	-0.002719
-0.0007034	-0.0044849	-0.0056658	-0.0009796	-0.0014195	0.00320532	-0.0116449	-0.000616	-0.0186515	0.00203264	-0.0161598	-0.0123418	-0.0026256	-0.0007434	-0.0088664	-0.0014852
-0.0016755	0.00269761	-0.0021381	0.00026454	0.00170718	0.00273	-0.0087989	-0.0031069	-0.0166471	-0.0087587	-0.0184088	-0.0194431	-0.01923	-0.0083969	-0.0009905	0.00101902
-0.0023495	0.0129186	0.00314386	0.00604384	0.00484927	0.00809024	0.0177473	0.00245605	-0.009727	-0.006081	-0.0137899	-0.0109129	-0.0104651	-0.0073894	-0.0037729	-0.0057093
-0.0228113	-0.01331	-0.0211242	-0.0195054	-0.0353495	-0.0234649	-0.0202247	-0.0053641	-0.0245409	-0.0140182	-0.0228113	-0.0181546	-0.013947	-0.0099365	-0.0073137	-0.0057072
-0.0191237	-0.0171976	-0.0187793	-0.0145507	-0.0217148	-0.0164563	-0.0087245	-0.0022763	-0.0214207	-0.0111934	-0.0191237	-0.0167703	-0.0106923	-0.0081608	-0.0056335	-0.0044405
-0.0157372	-0.0215532	-0.0158862	-0.0152841	-0.0201231	-0.0182625	-0.020031	-0.002533	-0.0148028	-0.0096493	-0.0157372	-0.0137405	-0.0138648	-0.0104532	-0.0020156	0.00155276
-0.0159131	-0.0138933	-0.0154687	-0.0121277	-0.022462	-0.015865	-0.0126629	-0.0022804	-0.0147336	-0.0074192	-0.0159131	-0.0123792	-0.0085475	-0.0038604	-0.009863	-0.005037
-0.0181546	-0.0150513	-0.0175933	-0.0144755	-0.0216018	-0.0208668	-0.0139348	-0.0093234	-0.0208541	-0.0200112	-0.0195054	-0.0144755	-0.0062921	-0.0053606	0.00106339	-0.0007786
-0.0167703	-0.0096083	-0.014482	-0.0127933	-0.0231124	-0.0149568	-0.0068438	0.00194685	-0.0164825	-0.0113602	-0.0145507	-0.0127933	-0.0045279	0.0010127	-0.0105803	-0.0020009
-0.0137405	-0.0158779	-0.0115317	-0.005976	-0.018242	-0.0179089	-0.0058172	-0.0003376	-0.0214633	-0.0127292	-0.0152841	-0.005976	-0.0024691	0.00274	-0.0056343	0.00735822
-0.0123792	-0.0103289	-0.0107836	-0.0079095	-0.0189398	-0.013254	-0.0056152	0.00214106	-0.0140412	-0.0024427	-0.0121277	-0.0079095	-0.008289	-0.0041262	-0.0094425	-0.0012405
-0.0076096	-0.0059199	-0.0088036	-0.005125	-0.0172801	-0.0138471	-0.0072386	-0.0056343	-0.023917	-0.0111557	-0.0136584	-0.0061797	-0.0079478	-0.0109898	-0.0006381	-7.03e-06
-0.0104152	-0.002719	-0.0080657	-0.0056704	-0.0160882	-0.0092055	-0.0046512	0.00735822	-0.0181054	-0.0093614	-0.0073237	-0.0086537	-0.0044501	-0.008042	-0.0010958	0.00754811
-0.005593	-0.0006979	-0.0075795	-0.0026781	-0.0129737	-0.0104491	-0.0049552	0.00073758	-0.0185883	-0.004027	-0.0079859	-0.0061346	-0.0111359	-0.0053734	0.00255663	0.00958158
0.00328002	-2.741e-05	-0.0036231	-0.0021972	-0.0127511	-0.0043529	-0.0081979	0.00739211	-0.0100683	-0.0074173	-0.0076545	-0.0049077	-0.0044331	-0.0025581	-0.0045021	0.00019038
-0.0065612	-0.0120202	-0.0112059	-0.0071324	-0.0228886	-0.0104545	-0.0075671	0.00956096	-0.0195595	-0.0062924	-0.0181745	-0.0163118	0.0027137	-0.0051062	0.00587878	0.00062734
-0.0079059	-0.0076994	-0.007856	-0.0051567	-0.0138408	-0.010589	-0.0031401	0.00280901	-0.0104245	-0.0102113	-0.0159712	-0.0109962	0.00653121	-0.0017228	0.00218948	0.00310612
-0.0063642	-0.0052497	-0.0069666	-0.0063218	-0.0171126	-0.0106575	-0.0071017	0.00123885	-0.0153127	-0.0079816	-0.0156523	-0.0122888	-0.0084074	-0.0055314	0.00444175	0.00641694
-0.0045049	-0.0034097	-0.0052833	-0.0030436	-0.0104623	-0.0059836	-0.0012715	0.010563	-0.0155211	-0.0066113	-0.0115799	-0.0071372	-0.0109265	-0.0045933	-0.0006685	0.0023986
-0.0094061	-0.0063854	-0.0138648	-0.0069503	-0.0187748	-0.0024691	-0.0302678	-0.0163349	-0.0153961	-0.0085327	-0.01331	-0.0150513	-0.0094061	-0.0070547	0.00208396	0.00337957
-0.0055017	-0.0046327	-0.0085475	-0.003519	-0.0163474	-0.008289	-0.0266775	-0.0168521	-0.0176267	-0.0062469	-0.0171976	-0.0096083	-0.0055017	-0.0046599	0.00321971	0.00229847
-0.0070547	-0.0007791	-0.0104532	-0.0049535	-0.0125896	0.00274	-0.0260927	-0.0119203	-0.0062243	-0.000291	-0.0215532	-0.0158779	-0.0069503	-0.0049535	0.00567997	0.00527212
-0.0046599	-0.002816	-0.0038604	-0.0009609	-0.0075534	-0.0041262	-0.0177574	-0.0079768	-0.0067462	-0.0061521	-0.0138933	-0.0103289	-0.003519	-0.0009609	-0.0001312	0.00160465
-0.0071158	-0.0036528	-0.0074976	-0.0066713	-0.0129308	-0.007518	-0.0181796	-0.014645	-0.0046762	-0.0049793	-0.0169353	-0.0148845	-0.0019401	0.00086469	-0.0010365	0.00954724
-0.0052981	-0.0015823	-0.0055445	-0.0024501	-0.0142153	-0.0058448	-0.0190775	-0.0110736	-0.0037558	-0.0076165	-0.013345	-0.0088382	0.00032389	0.00273967	-0.0036973	0.00467288
-0.0031967	-0.0027411	-0.0063674	-0.0026065	-0.0141225	-0.0050869	-0.0212346	-0.013578	-0.0080923	-0.0057102	-0.0157839	-0.0108933	-0.0039639	-0.0006912	0.00463897	0.00928344
-0.0022163	-0.0002247	0.00091834	0.00229039	-0.009796	-0.0002743	-0.0134791	-0.0069702	-0.0074127	-0.0002986	-0.0073352	-0.0052888	-0.0054887	0.00178734	-0.0003459	0.00709107
0.00214002	0.0122095	0.00321971	0.00493568	-0.009863	-0.0001312	-0.0238816	-0.0094425	-0.0141728	-0.0105809	-0.0126542	-0.0094956	-0.0063854	-0.0007791	0.00214002	0.00507242
0.00507242	0.00600474	0.00229847	0.00761549	-0.005037	0.00160465	-0.0090604	-0.0012405	-0.0218456	-0.0110225	-0.004218	-0.0060061	-0.0046327	-0.002816	0.00493568	0.00761549
0.00464778	0.0155765	0.00331245	0.00714776	-0.0079452	0.00113805	-0.0137467	-0.0033398	-0.0226444	-0.0088968	-0.0056645	0.00054452	-0.0064539	0.00126923	0.00815509	0.0109554
0.00573111	0.0124068	0.00564463	0.015475	-0.0015768	0.00742279	-0.0130084	-0.0006202	-0.0181252	-0.0086071	-0.0045819	-0.0035948	0.00062854	0.00084463	0.0035756	0.00649493
-0.0008369	0.0029193	0.00045687	0.00391869	-0.0122052	0.00102389	-0.0207853	-0.0098951	-0.0205736	-0.0120209	-0.0201976	-0.0191317	-0.001843	0.00107575	0.0122095	0.00600474
0.00220359	0.00060837	0.00249067	0.00551367	-0.0092501	-0.0011999	-0.0164088	-0.0026048	-0.0145774	-0.0099163	-0.0143946	-0.0077719	0.00144426	0.00809413	0.00820541	0.00916946
0.00496977	0.00853986	-0.0021678	0.00740269	-0.0054748	0.0020614	-0.008013	-0.0017737	-0.0082088	-0.0086746	-0.0137085	-0.0126462	-0.0018369	-0.0007349	0.0192306	0.0129807
0.00196211	0.00818966	0.00448346	0.00644744	-0.0029666	0.00317995	-0.0072056	-0.0021893	-0.0146334	-0.0092059	-0.011205	-0.007123	-0.0035817	-0.0006083	0.0043007	0.00804386
-0.0268451	-0.0254246	-0.0183455	-0.0214413	-0.026511	-0.0138391	-0.0232846	-0.0143504	-0.0256431	-0.011718	-0.0192012	-0.0148044	-0.0176794	-0.011139	-0.0228586	-0.0224318
-0.0219346	-0.0193788	-0.0153174	-0.0121659	-0.0273706	-0.0183959	-0.0215901	-0.0120388	-0.0196126	-0.0102639	-0.0161688	-0.0114637	-0.0144314	-0.0036761	-0.0179815	-0.0172828
-0.0188196	-0.020517	-0.0156251	-0.0104573	-0.0182346	-0.0202961	-0.0211974	-0.0127268	-0.0223674	-0.0075802	-0.017454	-0.0112255	-0.0156854	-0.0113259	-0.0179713	-0.0160832
-0.0153613	-0.0170207	-0.0136077	-0.0091071	-0.0148978	-0.0143021	-0.0177434	-0.0087413	-0.0157714	-0.0076646	-0.0126901	-0.0110901	-0.0128598	-0.0092403	-0.0216018	-0.0231124
-0.0179815	-0.0269199	-0.0179713	-0.0135884	-0.0183421	-0.0188405	-0.0222683	-0.0149782	-0.0168455	-0.0133053	-0.0201213	-0.010394	-0.0141849	-0.0052611	-0.0183421	-0.0159867
-0.0172828	-0.0129756	-0.0160832	-0.0098216	-0.0159867	-0.0158798	-0.0181145	-0.0119952	-0.0162133	-0.010902	-0.0115782	-0.0086094	-0.0038276	-0.0027048	-0.0269199	-0.0129756
-0.0149056	-0.0161039	-0.0103399	-0.0094415	-0.0153473	-0.0130589	-0.0149668	-0.0109823	-0.0147609	-0.0091877	-0.0153225	-0.009302	-0.0172801	-0.0129737	-0.0139348	-0.0068438
-0.0126598	-0.0119197	-0.0057541	0.00376843	-0.0131161	-0.0091662	-0.0176578	-0.0064624	-0.0147418	-0.0078491	-0.0099779	-0.0077943	-0.0160882	-0.0127511	-0.0181796	-0.0190775
-0.0156854	-0.0107293	-0.0141849	-0.0121497	-0.0145662	-0.0114928	-0.0126211	-0.0006381	-0.0211242	-0.0088036	-0.0146799	-0.0077257	-0.0145662	-0.0110406	-0.0222683	-0.0181145
-0.0128598	-0.0123771	-0.0038276	-0.0042865	-0.0035189	-0.0072381	-0.016254	-7.03e-06	-0.0187793	-0.0080657	-0.0047929	-0.0026575	-0.0035189	-0.0086788	-0.0180531	-0.0153411
-0.0113259	-0.009004	-0.0052611	-0.0025103	-0.0110406	-0.0080941	-0.0132596	-0.0008159	-0.0158862	-0.0075795	-0.0079482	-0.006651	-0.0107293	-0.009004	-0.0135884	-0.0098216
-0.0092403	-0.0093394	-0.0027048	-0.0032479	-0.0086788	-0.0100996	-0.0113412	0.00276773	-0.0154687	-0.0036231	-0.0049581	-0.00352	-0.0123771	-0.0093394	-0.0222909	-0.0186515
-0.0166063	-0.0138462	-0.0091142	-0.0133568	-0.0193977	-0.0108893	-0.0107247	-0.0045766	-0.0175933	-0.0112059	-0.0187748	-0.0129308	-0.0072386	-0.0049552	-0.0208541	-0.0164825
-0.0103121	-0.0116449	-0.0063693	-0.0050355	-0.0100479	-0.0105782	-0.013973	-0.0007034	-0.014482	-0.007856	-0.0163474	-0.0142153	-0.0046512	-0.0081979	-0.0195595	-0.0104245
-0.0145441	-0.0087989	-0.010544	-0.002518	-0.0143599	-0.0052533	-0.0126864	-0.0016755	-0.0115317	-0.0069666	-0.0125896	-0.0141225	-0.0238816	-0.0137467	-0.0046762	-0.0037558
-0.0087643	0.0177473	0.00317574	-0.0024722	-0.0063439	-0.0054485	-0.0103095	-0.0023495	-0.0107836	-0.0052833	-0.0075534	-0.009796	-0.0090604	-0.0130084	-0.0205736	-0.0145774
-0.0201213	-0.0153909	-0.0146799	-0.0150467	-0.0081063	-0.0079478	-0.0240545	-0.0141077	-0.0132936	-0.0074628	-0.0081063	-0.0111451	-0.0126211	-0.0132596	-0.0168455	-0.0162133
-0.0115782	-0.0089752	-0.0047929	-0.0049432	-0.0057234	-0.0044501	-0.0176147	-0.0092459	-0.0111007	-0.0016307	-0.0057234	-0.0086643	-0.016254	-0.0113412	-0.0175933	-0.014482
-0.0153225	-0.0049044	-0.0079482	-0.0111002	-0.0105438	-0.0109898	-0.0190971	-0.0097492	-0.0097164	-0.003922	-0.0105438	-0.0078579	-0.0090182	-0.0087526	-0.0114318	-0.0092683
-0.0099779	-0.00847	-0.0049581	-0.0013139	-0.0108068	-0.008042	-0.0146063	-0.005979	-0.0082854	9.37e-05	-0.0108068	-0.0064845	-0.0104168	-0.0096435	-0.0208668	-0.0149568
-0.010394	-0.0126243	-0.0077257	-0.0069769	-0.0111451	-0.0075572	-0.0180531	-0.0177026	-0.0114318	-0.0055737	-0.0153909	-0.0126243	-0.0121497	-0.0025103	-0.0188405	-0.0158798
-0.0086094	-0.0034603	-0.0026575	-0.0035439	-0.0086643	-0.0054391	-0.0153411	-0.0069008	-0.0092683	0.00031491	-0.0089752	-0.0034603	-0.0042865	-0.0032479	-0.0204617	-0.0122214
-0.009302	-0.0137536	-0.006651	-0.0029505	-0.0078579	-0.0036036	-0.0113502	-0.0060051	-0.0092688	-0.0064441	-0.0049044	-0.0137536	-0.0200311	-0.0099056	-0.0147499	-0.0058146
-0.0077943	-0.0047696	-0.00352	0.00137107	-0.0064845	-0.0025115	-0.011532	-0.0049671	-0.0076123	-0.0023452	-0.00847	-0.0047696	-0.012807	-0.0075462	-0.0249671	-0.0123418
-0.0056335	-0.0105803	-0.0020156	0.00255663	0.00106339	-0.0010365	-0.0090182	-0.0010958	-0.0234649	-0.0138471	-0.0053641	-0.0093234	-0.0140182	-0.0096493	-0.0181546	-0.0167703
-0.0044405	-0.0020009	0.00155276	0.00958158	-0.0007786	0.00954724	-0.0104168	0.00754811	-0.0164563	-0.0092055	-0.0022763	0.00194685	-0.0111934	-0.0074192	-0.0144755	-0.0127933
-0.006778	0.00022376	-0.0008677	0.00350834	-0.0046178	0.00618691	-0.0087526	0.00348074	-0.0182625	-0.0104491	-0.002533	-0.0003376	-0.0111557	-0.004027	-0.0061797	-0.0086537
0.00175263	0.00377169	0.00794925	0.00925785	-0.0017858	0.00655415	-0.0096435	0.00445044	-0.015865	-0.0043529	-0.0022804	0.00214106	-0.0093614	-0.0074173	-0.0163118	-0.0109962
-0.0072206	-0.002084	-0.0035853	0.00246803	-0.0026506	-0.0055079	-0.0136383	-0.0015636	-0.0208668	-0.0104545	-0.0163349	-0.014645	-0.0085327	-0.000291	-0.0150513	-0.0096083
-0.0056658	-0.000616	-0.0014195	0.00332832	-0.0011621	0.00269481	-0.0085571	-0.0009796	-0.0149568	-0.010589	-0.0168521	-0.0110736	-0.0062469	-0.0061521	-0.0148845	-0.0088382
-0.0021381	-0.0031069	0.00170718	0.00195584	0.00333811	0.00066662	-0.0110242	0.00026454	-0.0179089	-0.0106575	-0.0119203	-0.013578	-0.0105809	-0.0088968	-0.0094956	-0.0060061
0.00314386	0.00245605	0.00484927	0.00604462	-0.0027063	0.0009639	-0.0069099	0.00604384	-0.013254	-0.0059836	-0.0079768	-0.0069702	-0.0110225	-0.0086071	-0.0191317	-0.0077719
-0.0211242	-0.0247008	-0.0132936	-0.0136584	-0.0254246	-0.0247008	-0.0214413	-0.0150467	-0.0138391	-0.0114928	-0.0143504	-0.0149782	-0.011718	-0.0075802	-0.0148044	-0.0114637
-0.0187793	-0.0140295	-0.0111007	-0.0073237	-0.0193788	-0.0140295	-0.0121659	-0.0049432	-0.0183959	-0.0072381	-0.0120388	-0.0119952	-0.0102639	-0.0076646	-0.010394	-0.0086094
-0.0158862	-0.016855	-0.0097164	-0.0079859	-0.020517	-0.016855	-0.0104573	-0.0111002	-0.0202961	-0.0080941	-0.0127268	-0.0109823	-0.0088036	-0.0075795	-0.0077257	-0.0026575
-0.0154687	-0.013444	-0.0082854	-0.0076545	-0.0170207	-0.013444	-0.0091071	-0.0013139	-0.0143021	-0.0100996	-0.0087413	-0.0064624	-0.0080657	-0.0036231	-0.0129308	-0.0142153
-0.0175933	-0.0204617	-0.0114318	-0.0061797	-0.0269199	-0.0204617	-0.0135884	-0.0069769	-0.0188405	-0.0108893	-0.0141077	-0.0177026	-0.0074628	-0.003922	-0.0111451	-0.0086643
-0.014482	-0.0122214	-0.0092683	-0.0086537	-0.0129756	-0.0122214	-0.0098216	-0.0035439	-0.0158798	-0.0105782	-0.0092459	-0.0069008	-0.0016307	9.37e-05	-0.0126243	-0.0034603
-0.0115317	-0.0122829	-0.0092688	-0.0061346	-0.0161039	-0.0122829	-0.0094415	-0.0029505	-0.0130589	-0.0052533	-0.0097492	-0.0060051	-0.0138471	-0.0104491	-0.0093234	0.00194685
-0.0107836	-0.0085108	-0.0076123	-0.0049077	-0.0119197	-0.0085108	0.00376843	0.00137107	-0.0091662	-0.0054485	-0.005979	-0.0049671	-0.0092055	-0.0043529	-0.014645	-0.0110736
-0.0088036	-0.0094772	-0.0074628	-0.0029981	-0.0107293	-0.0094772	-0.0121497	0.00255663	-0.0247008	-0.0094772	-0.0150467	-0.0069769	-0.0114928	-0.0080941	-0.0149782	-0.0119952
-0.0080657	0.00482666	-0.0016307	-0.0002537	-0.0123771	0.00482666	-0.0042865	0.00958158	-0.0140295	0.00482666	-0.0049432	-0.0035439	-0.0072381	-0.0100996	-0.0177026	-0.0069008
-0.0075795	-0.0036851	-0.003922	-0.0003211	-0.009004	-0.0036851	-0.0025103	0.00350834	-0.016855	-0.0036851	-0.0111002	-0.0029505	-0.0094772	-0.0036851	-0.0069769	-0.0035439
-0.0036231	-0.0035734	9.37e-05	-0.000898	-0.0093394	-0.0035734	-0.0032479	0.00925785	-0.013444	-0.0035734	-0.0013139	0.00137107	0.00482666	-0.0035734	-0.0124296	-0.0104181
-0.0112059	-0.0078099	-0.0055737	-0.0059234	-0.0138462	-0.0078099	-0.0133568	0.00246803	-0.0204617	-0.0078099	-0.0210586	-0.0124296	-0.0059648	0.00147255	-0.0089862	-0.0084528
-0.007856	-0.0070181	0.00031491	0.00167816	-0.0116449	-0.0070181	-0.0050355	0.00332832	-0.0122214	-0.0070181	-0.0093546	-0.0104181	-0.0050334	0.00287748	-0.0051205	-0.0027355
-0.0069666	-0.0076806	-0.0064441	-0.0034164	-0.0087989	-0.0076806	-0.002518	0.00195584	-0.0122829	-0.0076806	-0.0119838	-0.005954	-0.012294	-0.0007351	0.00362655	0.00408576
-0.0052833	-0.0056171	-0.0023452	0.0021614	0.0177473	-0.0056171	-0.0024722	0.00604462	-0.0085108	-0.0056171	-0.0081611	-0.0028155	-0.006512	-0.0049293	-0.007868	-0.0029231
-0.0138648	-0.0111359	-0.0062921	-0.0019401	-0.0153909	-0.0111359	-0.0199528	-0.0210586	-0.0139754	-0.0059648	-0.0109935	-0.0089862	-0.0076096	-0.005593	-0.0127479	-0.0069166
-0.0085475	-0.0044331	-0.0045279	0.00032389	-0.0089752	-0.0044331	-0.0206204	-0.0093546	-0.0099708	-0.0050334	-0.0102017	-0.0084528	-0.0104152	0.00328002	-0.0074976	-0.0055445
-0.0104532	-0.0053734	-0.0053606	0.00086469	-0.0049044	-0.0053734	-0.0189421	-0.0119838	-0.0130361	0.00147255	-0.0096364	-0.0056128	-0.005125	-0.0026781	-0.0034135	-0.0011986
-0.0038604	-0.0025581	0.0010127	0.00273967	-0.00847	-0.0025581	-0.0180419	-0.0081611	-0.0059166	0.00287748	-0.0045216	-0.0026597	-0.0056704	-0.0021972	-0.007518	-0.0058448
-0.0074976	-0.0079848	-0.0034135	0.00059512	-0.0126243	-0.0079848	-0.0222909	-0.0124296	-0.0147499	-0.0011472	-0.0144939	-0.0051205	-0.0029981	-0.0003211	-0.0075572	-0.0054391
-0.0055445	0.0249583	-0.0011986	0.00155623	-0.0034603	0.0249583	-0.0186515	-0.0104181	-0.0058146	-0.00199	-0.006659	-0.0027355	-0.0002537	-0.000898	-0.0079848	0.0249583
-0.0063674	-0.0037616	-0.0015635	0.00310902	-0.0137536	-0.0037616	-0.0166471	-0.005954	-0.0093405	-0.0049449	-0.0043364	-0.0072103	-0.005003	-0.0037967	0.00030972	0.00098715
0.00091834	-0.0002625	0.00202575	0.00378681	-0.0047696	-0.0002625	-0.009727	-0.0028155	-0.0012299	0.00048252	-0.0030851	0.00026997	-0.0045809	-0.0028378	-0.0054656	-0.0003024
0.00321971	-0.0036973	0.00567997	0.00815509	-0.0105803	-0.0036973	-0.0200311	-0.0045021	-0.0205102	-0.012294	-0.0059321	0.00362655	-0.0059199	-0.0006979	-0.0071158	-0.0052981
0.00229847	0.00467288	0.00527212	0.0109554	-0.0020009	0.00467288	-0.012807	0.00019038	-0.0161598	-0.006512	-0.0026256	0.00408576	-0.002719	-2.741e-05	-0.0066713	-0.0024501
0.00331245	0.00631855	0.00886489	0.0109799	0.00022376	0.00631855	-0.0099056	0.00472801	-0.0184088	-0.0007351	-0.0009521	-0.0001132	-0.0088664	-0.0017708	0.00059512	0.00155623
0.00564463	0.0070895	0.00732688	0.0105454	0.00377169	0.0070895	-0.0075462	0.00134208	-0.0137899	-0.0049293	-0.0007434	0.00165563	-0.0014852	3.4293e-05	-0.0030092	-0.0031393
0.00045687	-0.0057423	0.00412624	0.00721306	-0.002084	-0.0057423	-0.0104628	-0.0032465	-0.0249671	-0.0086197	-0.01923	-0.007868	-0.0009905	-0.0005483	-0.0036528	-0.0015823
0.00249067	0.00145467	0.00320532	0.00888383	-0.000616	0.00145467	0.00203264	-0.0019751	-0.0123418	-0.0085384	-0.0104651	-0.0029231	0.00101902	0.00140991	-0.0027589	0.00086792
-0.0021678	-0.0001817	0.00273	0.00726012	-0.0031069	-0.0001817	-0.0087587	-0.0013366	-0.0194431	-0.0096175	-0.0083969	-0.0086136	-0.0037729	-0.0028434	0.00130582	0.00456314
0.00448346	0.00693008	0.00809024	0.010161	0.00245605	0.00693008	-0.006081	0.00128242	-0.0109129	-0.0033984	-0.0073894	0.00021766	-0.0057093	0.00028645	-0.0008117	0.00109538
-0.0240545	-0.023917	-0.0353495	-0.0199528	-0.0202247	-0.0139754	-0.0245409	-0.0109935	-0.0228113	-0.0076096	-0.013947	-0.0127479	-0.0073137	-0.0052816	-0.017958	-0.0162896
-0.0176147	-0.0181054	-0.0217148	-0.0206204	-0.0087245	-0.0099708	-0.0214207	-0.0102017	-0.0191237	-0.0104152	-0.0106923	-0.0069166	-0.0057072	-0.002784	-0.0166063	-0.0103121
-0.0190971	-0.0185883	-0.0201231	-0.0189421	-0.020031	-0.0130361	-0.0148028	-0.0096364	-0.0157372	-0.005593	-0.0099365	-0.0080097	-0.0056335	-0.006778	-0.0091142	-0.0063693
-0.0146063	-0.0100683	-0.022462	-0.0180419	-0.0126629	-0.0059166	-0.0147336	-0.0045216	-0.0159131	0.00328002	-0.0081608	-0.0041247	-0.0044405	0.00175263	-0.0228886	-0.0138408
-0.0180531	-0.0195595	-0.0216018	-0.0222909	-0.0139348	-0.0147499	-0.0208541	-0.0089862	-0.0181546	-0.0065612	-0.0138648	-0.0074976	-0.0020156	-0.0008677	-0.0193977	-0.0100479
-0.0153411	-0.0104245	-0.0231124	-0.0186515	-0.0068438	-0.0058146	-0.0164825	-0.0084528	-0.0167703	-0.0079059	-0.0085475	-0.0055445	0.00155276	0.00794925	-0.0138462	-0.0116449
-0.0113502	-0.0153127	-0.018242	-0.0166471	-0.0058172	-0.0093405	-0.0214633	-0.0056128	-0.0137405	-0.0063642	-0.0104532	-0.0063674	-0.009863	-0.0079452	-0.0075671	-0.0031401
-0.011532	-0.0155211	-0.0189398	-0.009727	-0.0056152	-0.0012299	-0.0140412	-0.0026597	-0.0123792	-0.0045049	-0.0038604	0.00091834	-0.005037	-0.0015768	-0.0207853	-0.0164088
-0.0090182	-0.0111557	-0.0172801	-0.0200311	-0.0072386	-0.0059648	-0.0140182	0.00587878	-0.0195054	-0.005125	-0.0062921	-0.0034135	0.00106339	-0.0046178	-0.0107247	-0.013973
-0.0104168	-0.0093614	-0.0160882	-0.012807	-0.0046512	-0.0050334	-0.0111934	0.00062734	-0.0145507	-0.0056704	-0.0045279	-0.0011986	-0.0007786	-0.0017858	-0.0136383	-0.0085571
-0.0087526	-0.004027	-0.0129737	-0.0099056	-0.0049552	0.00147255	-0.0096493	0.0171232	-0.0152841	-0.0026781	-0.0053606	-0.0015635	-0.0105803	0.00022376	-0.0133568	-0.0050355
-0.0096435	-0.0074173	-0.0127511	-0.0075462	-0.0081979	0.00287748	-0.0074192	0.00139856	-0.0121277	-0.0021972	0.0010127	0.00202575	-0.0020009	0.00377169	-0.0104628	0.00203264
-0.0136383	-0.0062924	-0.0228886	-0.0104628	-0.0075671	-0.0011472	-0.0200112	-0.0018251	-0.0144755	-0.0071324	-0.0024691	-0.007518	-0.0056343	0.00073758	-0.0200112	-0.0113602
-0.0085571	-0.0102113	-0.0138408	0.00203264	-0.0031401	-0.00199	-0.0113602	-0.0044849	-0.0127933	-0.0051567	-0.008289	-0.0058448	0.00735822	0.00739211	-0.0062924	-0.0102113
-0.0110242	-0.0079816	-0.0171126	-0.0087587	-0.0071017	-0.0049449	-0.0127292	0.00269761	-0.005976	-0.0063218	0.00274	-0.0050869	-0.0094425	-0.0033398	-0.0049793	-0.0076165
-0.0069099	-0.0066113	-0.0104623	-0.006081	-0.0012715	0.00048252	-0.0024427	0.0129186	-0.0079095	-0.0030436	-0.0041262	-0.0002743	-0.0012405	-0.0006202	-0.0120209	-0.0099163
-0.0141077	-0.0144939	-0.0187748	-0.0210586	-0.0053641	0.0027137	-0.023917	-0.0144939	-0.0136584	-0.0029981	-0.0079478	-0.0075572	-0.0006381	-0.0008159	-0.0133053	-0.010902
-0.0092459	-0.006659	-0.0163474	-0.0093546	-0.0022763	0.00653121	-0.0181054	-0.006659	-0.0073237	-0.0002537	-0.0044501	-0.0054391	-7.03e-06	0.00276773	-0.0112059	-0.007856
-0.0097492	-0.0043364	-0.0125896	-0.0119838	-0.002533	-0.0051062	-0.0185883	-0.0043364	-0.0079859	-0.0003211	-0.0109898	-0.0036036	-0.0010958	0.00348074	-0.0055737	0.00031491
-0.005979	-0.0030851	-0.0075534	-0.0081611	-0.0022804	-0.0017228	-0.0100683	-0.0030851	-0.0076545	-0.000898	-0.008042	-0.0025115	0.00754811	0.00445044	-0.0104545	-0.010589
-0.0177026	-0.0051205	-0.0129308	-0.0124296	-0.0093234	0.00030972	-0.0195595	-0.0051205	-0.0061797	-0.0059234	-0.0111359	-0.0079848	0.00255663	0.00350834	-0.0108893	-0.0105782
-0.0069008	-0.0027355	-0.0142153	-0.0104181	0.00194685	0.00098715	-0.0104245	-0.0027355	-0.0086537	0.00167816	-0.0044331	0.0249583	0.00958158	0.00925785	-0.0078099	-0.0070181
-0.0060051	-0.0072103	-0.0141225	-0.005954	-0.0003376	0.00082794	-0.0153127	-0.0072103	-0.0061346	-0.0034164	-0.0053734	-0.0037616	-0.0045021	0.00472801	-0.0011472	-0.00199
-0.0049671	0.00026997	-0.009796	-0.0028155	0.00214106	0.00459487	-0.0155211	0.00026997	-0.0049077	0.0021614	-0.0025581	-0.0002625	0.00019038	0.00134208	-0.0086197	-0.0085384
-0.0010958	0.00218948	-0.009863	-0.0045021	-0.0056343	0.00463897	-0.0111557	0.00218948	-0.0181745	-0.005003	0.0027137	0.00030972	0.00587878	0.0171232	-0.0065612	-0.0079059
0.00754811	0.00310612	-0.005037	0.00019038	0.00735822	0.00928344	-0.0093614	0.00310612	-0.0159712	-0.0045809	0.00653121	0.00098715	0.00062734	0.00139856	-0.0071324	-0.0051567
0.00348074	0.00376182	-0.0079452	0.00472801	0.00073758	0.0102128	-0.004027	0.00376182	-0.0156523	-0.0037967	-0.0051062	0.00082794	0.00218948	0.00376182	-0.0059234	0.00167816
0.00445044	0.00942021	-0.0015768	0.00134208	0.00739211	0.0107239	-0.0074173	0.00942021	-0.0115799	-0.0028378	-0.0017228	0.00459487	0.00310612	0.00942021	-0.0082133	-0.0076404
-0.0015636	-0.0026051	-0.0122052	-0.0032465	0.00956096	0.00400525	-0.0062924	-0.0026051	-0.0163118	-0.0082133	-0.0084074	-0.0054656	0.00444175	0.00470332	-0.0120202	-0.0076994
-0.0009796	-0.0011481	-0.0092501	-0.0019751	0.00280901	0.0062571	-0.0102113	-0.0011481	-0.0109962	-0.0076404	-0.0109265	-0.0003024	0.00641694	0.00775887	-0.0063069	-0.002817
0.00026454	0.00114969	-0.0054748	-0.0013366	0.00123885	0.00480232	-0.0079816	0.00114969	-0.0122888	-0.0037773	-0.0055314	-0.0043985	-0.0006685	0.00183064	-0.0042679	0.00050152
0.00604384	0.00349701	-0.0029666	0.00128242	0.010563	0.0110341	-0.0066113	0.00349701	-0.0071372	0.00350887	-0.0045933	0.00137669	0.0023986	0.00564996	-0.0064299	-0.0056723
-0.0195054	-0.0169353	-0.0234649	-0.0181745	-0.0302678	-0.0205102	-0.0153961	-0.0059321	-0.01331	-0.0059199	-0.0094061	-0.0071158	0.00208396	0.00188564	-0.0100829	-0.0081896
-0.0145507	-0.013345	-0.0164563	-0.0159712	-0.0266775	-0.0161598	-0.0176267	-0.0026256	-0.0171976	-0.002719	-0.0055017	-0.0052981	0.00337957	0.00453295	-0.0072206	-0.0056658
-0.0152841	-0.0157839	-0.0182625	-0.0156523	-0.0260927	-0.0184088	-0.0062243	-0.0009521	-0.0215532	-0.0006979	-0.0070547	-0.0031967	0.00321971	0.00331245	-0.0035853	-0.0014195
-0.0121277	-0.0073352	-0.015865	-0.0115799	-0.0177574	-0.0137899	-0.0067462	-0.0007434	-0.0138933	-2.741e-05	-0.0046599	-0.0022163	0.00229847	0.00564463	-0.0122052	-0.0092501
-0.0144755	-0.0148845	-0.0208668	-0.0163118	-0.0181796	-0.0249671	-0.0046762	0.00362655	-0.0150513	-0.0120202	-0.0069503	-0.0066713	0.00567997	0.00886489	-0.0026506	-0.0011621
-0.0127933	-0.0088382	-0.0149568	-0.0109962	-0.0190775	-0.0123418	-0.0037558	0.00408576	-0.0096083	-0.0076994	-0.003519	-0.0024501	0.00527212	0.00732688	-0.002084	-0.000616
-0.005976	-0.0108933	-0.0179089	-0.0122888	-0.0212346	-0.0194431	-0.0080923	-0.0001132	-0.0158779	-0.0052497	-0.0049535	-0.0026065	-0.0001312	0.00113805	0.00956096	0.00280901
-0.0079095	-0.0052888	-0.013254	-0.0071372	-0.0134791	-0.0109129	-0.0074127	0.00165563	-0.0103289	-0.0034097	-0.0009609	0.00229039	0.00160465	0.00742279	-0.0098951	-0.0026048
-0.005125	-0.0088664	-0.0138471	-0.005003	-0.0238816	-0.012294	-0.0085327	0.00444175	-0.0169353	-0.0088664	-0.0019401	0.00059512	-0.0010365	0.00618691	-0.0045766	-0.0007034
-0.0056704	-0.0014852	-0.0092055	-0.0045809	-0.0090604	-0.006512	-0.0062469	0.00641694	-0.013345	-0.0014852	0.00032389	0.00155623	0.00954724	0.00655415	-0.0015636	-0.0009796
-0.0026781	-0.0017708	-0.0104491	-0.0037967	-0.0137467	-0.0007351	-0.000291	0.00470332	-0.0157839	-0.0017708	0.00086469	0.00310902	-0.0036973	0.00631855	0.00246803	0.00332832
-0.0021972	3.4293e-05	-0.0043529	-0.0028378	-0.0130084	-0.0049293	-0.0061521	0.00775887	-0.0073352	3.4293e-05	0.00273967	0.00378681	0.00467288	0.0070895	-0.0032465	-0.0019751
-0.0071324	-0.0063069	-0.0104545	-0.0082133	-0.0207853	-0.0086197	-0.0049793	0.00101102	-0.0148845	-0.0063069	-0.0039639	-0.0030092	0.00463897	0.0102128	-0.0018251	-0.0044849
-0.0051567	-0.002817	-0.010589	-0.0076404	-0.0164088	-0.0085384	-0.0076165	0.00784578	-0.0088382	-0.002817	-0.0054887	-0.0031393	0.00928344	0.0107239	-0.0026051	-0.0011481
-0.0063218	-0.0065759	-0.0106575	-0.0037773	-0.008013	-0.0096175	-0.0057102	0.0106886	-0.0108933	-0.0065759	-0.0006912	-0.0023917	-0.0003459	0.00684525	0.00101102	0.00784578
-0.0030436	-0.0001225	-0.0059836	0.00350887	-0.0072056	-0.0033984	-0.0002986	0.00297716	-0.0052888	-0.0001225	0.00178734	-0.000856	0.00709107	0.0070193	-0.0047825	-0.0011782
-0.0069503	-0.0064539	-0.0024691	-0.0039639	-0.0163349	-0.0084074	-0.0141728	-0.01923	-0.0126542	-0.0009905	-0.0063854	-0.0036528	0.00214002	0.00464778	-0.0046616	-0.0036014
-0.003519	0.00062854	-0.008289	-0.0054887	-0.0168521	-0.0109265	-0.0218456	-0.0104651	-0.004218	0.00101902	-0.0046327	-0.0015823	0.00507242	0.00573111	0.00045687	0.00249067
-0.0049535	0.00126923	0.00274	-0.0006912	-0.0119203	-0.0055314	-0.0226444	-0.0083969	-0.0056645	-0.0005483	-0.0007791	-0.0027411	0.00493568	0.00714776	0.00412624	0.00320532
-0.0009609	0.00084463	-0.0041262	0.00178734	-0.0079768	-0.0045933	-0.0181252	-0.0073894	-0.0045819	0.00140991	-0.002816	-0.0002247	0.00761549	0.015475	0.00102389	-0.0011999
-0.0066713	-0.0027589	-0.007518	-0.0030092	-0.014645	-0.0054656	-0.0205736	-0.007868	-0.0094956	-0.0042679	-0.0064539	-0.0027589	0.00815509	0.0109799	-0.0055079	0.00269481
-0.0024501	0.00086792	-0.0058448	-0.0031393	-0.0110736	-0.0003024	-0.0145774	-0.0029231	-0.0060061	0.00050152	0.00062854	0.00086792	0.0109554	0.0105454	-0.0057423	0.00145467
-0.0026065	0.00015352	-0.0050869	-0.0023917	-0.013578	-0.0043985	-0.0082088	-0.0086136	0.00054452	0.00290239	0.00126923	0.00015352	0.0035756	0.00691833	0.00400525	0.0062571
0.00229039	0.0044621	-0.0002743	-0.000856	-0.0069702	0.00137669	-0.0146334	0.00021766	-0.0035948	0.00378922	0.00084463	0.0044621	0.00649493	0.00970121	0.00057728	0.00100699
0.00493568	0.00820541	-0.0001312	0.0035756	-0.0094425	-0.0003459	-0.0105809	-0.0006685	-0.0201976	-0.0037729	-0.001843	0.00130582	0.0122095	0.0155765	-0.0008369	0.00220359
0.00761549	0.00916946	0.00160465	0.00649493	-0.0012405	0.00709107	-0.0110225	0.0023986	-0.0143946	-0.0057093	0.00144426	0.00456314	0.00600474	0.0124068	0.00391869	0.00551367
0.00714776	0.00882971	0.00113805	0.00691833	-0.0033398	0.00684525	-0.0088968	0.00183064	-0.0137085	-0.0028434	0.00107575	0.00154811	0.00820541	0.00882971	0.00721306	0.00888383
0.015475	0.0104918	0.00742279	0.00970121	-0.0006202	0.0070193	-0.0086071	0.00564996	-0.011205	0.00028645	0.00809413	0.00628771	0.00916946	0.0104918	0.00568	0.00665264
0.00391869	0.00175321	0.00102389	0.00568	-0.0098951	0.00057728	-0.0120209	-0.0047825	-0.0191317	-0.0064299	-0.0018369	-0.0008117	0.0192306	0.011218	0.0029193	0.00060837
0.00551367	0.0232093	-0.0011999	0.00665264	-0.0026048	0.00100699	-0.0099163	-0.0011782	-0.0077719	-0.0056723	-0.0035817	0.00109538	0.0129807	0.0102617	0.00175321	0.0232093
0.00740269	0.00897789	0.0020614	0.00649531	-0.0017737	4.9e-05	-0.0086746	0.00193033	-0.0126462	0.00223441	-0.0007349	-0.0049752	0.0043007	0.0138535	0.0079826	0.0105523
0.00644744	0.0096404	0.00317995	0.00631993	-0.0021893	0.00502327	-0.0092059	0.00225994	-0.007123	0.00218188	-0.0006083	0.00361131	0.00804386	0.0130504	0.00684708	0.00810134
-0.0183455	-0.0202247	-0.026511	-0.0245409	-0.0232846	-0.0228113	-0.0256431	-0.013947	-0.0192012	-0.0073137	-0.0176794	-0.017958	-0.0228586	-0.015162	-0.0223698	-0.0202089
-0.0153174	-0.0087245	-0.0273706	-0.0214207	-0.0215901	-0.0191237	-0.0196126	-0.0106923	-0.0161688	-0.0057072	-0.0144314	-0.0162896	-0.0224318	-0.0122512	-0.0188196	-0.0153613
-0.0156251	-0.020031	-0.0182346	-0.0148028	-0.0211974	-0.0157372	-0.0223674	-0.0099365	-0.017454	-0.0052816	-0.011139	-0.0171638	-0.0179815	-0.0149056	-0.0156251	-0.0136077
-0.0136077	-0.0126629	-0.0148978	-0.0147336	-0.0177434	-0.0159131	-0.0157714	-0.0081608	-0.0126901	-0.002784	-0.0036761	-0.0119661	-0.0172828	-0.0126598	-0.0201231	-0.022462
-0.0179713	-0.0139348	-0.0183421	-0.0208541	-0.0222683	-0.0181546	-0.0168455	-0.0127479	-0.0148044	-0.0100829	-0.0156854	-0.0166063	-0.0179713	-0.0103399	-0.0182346	-0.0148978
-0.0160832	-0.0068438	-0.0159867	-0.0164825	-0.0181145	-0.0167703	-0.0162133	-0.0069166	-0.0114637	-0.0081896	-0.0128598	-0.0103121	-0.0160832	-0.0057541	-0.020517	-0.0170207
-0.0103399	-0.0058172	-0.0153473	-0.0214633	-0.0149668	-0.0137405	-0.0147609	-0.0080097	-0.0112255	-0.0036447	-0.0113259	-0.0145441	-0.0216018	-0.018242	-0.020031	-0.0126629
-0.0057541	-0.0056152	-0.0131161	-0.0140412	-0.0176578	-0.0123792	-0.0147418	-0.0041247	-0.0110901	-0.0029797	-0.0092403	-0.0087643	-0.0231124	-0.0189398	-0.0260927	-0.0177574
-0.0141849	-0.0072386	-0.0145662	-0.0140182	-0.0126211	-0.0076096	-0.011718	0.00208396	-0.0201213	-0.0056335	-0.0141849	-0.0091142	-0.0183421	-0.0153473	-0.0211974	-0.0177434
-0.0038276	-0.0046512	-0.0035189	-0.0111934	-0.016254	-0.0104152	-0.0102639	0.00337957	-0.0115782	-0.0044405	-0.0038276	-0.0063693	-0.0159867	-0.0131161	-0.0190971	-0.0146063
-0.0052611	-0.0049552	-0.0110406	-0.0096493	-0.0132596	-0.005593	-0.0075802	0.00188564	-0.0153225	-0.006778	-0.0052611	-0.010544	-0.0269199	-0.0161039	-0.0104573	-0.0091071
-0.0027048	-0.0081979	-0.0086788	-0.0074192	-0.0113412	0.00328002	-0.0076646	0.00453295	-0.0099779	0.00175263	-0.0027048	0.00317574	-0.0129756	-0.0119197	-0.0189421	-0.0180419
-0.0091142	-0.0075671	-0.0193977	-0.0200112	-0.0107247	-0.0065612	-0.0133053	-0.0046616	-0.010394	-0.0072206	-0.0172801	-0.0228886	-0.0139348	-0.0058172	-0.0148028	-0.0147336
-0.0063693	-0.0031401	-0.0100479	-0.0113602	-0.013973	-0.0079059	-0.010902	-0.0036014	-0.0086094	-0.0056658	-0.0160882	-0.0138408	-0.0068438	-0.0056152	-0.0185883	-0.0100683
-0.010544	-0.0071017	-0.0143599	-0.0127292	-0.0126864	-0.0063642	-0.0091877	-0.0029521	-0.009302	-0.0021381	-0.0129737	-0.0171126	-0.0181796	-0.0212346	-0.0062243	-0.0067462
0.00317574	-0.0012715	-0.0063439	-0.0024427	-0.0103095	-0.0045049	-0.0078491	0.00061199	-0.0077943	0.00314386	-0.0127511	-0.0104623	-0.0190775	-0.0134791	-0.0226444	-0.0181252
-0.0146799	-0.0053641	-0.0081063	-0.0109935	-0.0143504	-0.0094061	-0.0211242	-0.0138648	-0.0146799	-0.0020156	-0.0145662	-0.0193977	-0.0222683	-0.0149668	-0.0223674	-0.0157714
-0.0047929	-0.0022763	-0.0057234	-0.0102017	-0.0120388	-0.0055017	-0.0187793	-0.0085475	-0.0047929	0.00155276	-0.0035189	-0.0100479	-0.0181145	-0.0176578	-0.0158862	-0.0154687
-0.0079482	-0.002533	-0.0105438	-0.0096364	-0.0127268	-0.0070547	-0.0158862	-0.0104532	-0.0079482	-0.0008677	-0.0110406	-0.0143599	-0.0180531	-0.0113502	-0.0097164	-0.0082854
-0.0049581	-0.0022804	-0.0108068	-0.0045216	-0.0087413	-0.0046599	-0.0154687	-0.0038604	-0.0049581	0.00794925	-0.0086788	-0.0063439	-0.0153411	-0.011532	-0.0182625	-0.015865
-0.0077257	-0.0093234	-0.0111451	-0.0089862	-0.0149782	-0.0071158	-0.0175933	-0.0074976	-0.0077257	-0.0035853	-0.0107293	-0.0138462	-0.0135884	-0.0094415	-0.0202961	-0.0143021
-0.0026575	0.00194685	-0.0086643	-0.0084528	-0.0119952	-0.0052981	-0.014482	-0.0055445	-0.0026575	-0.0014195	-0.0123771	-0.0116449	-0.0098216	0.00376843	-0.016855	-0.013444
-0.006651	-0.0003376	-0.0078579	-0.0056128	-0.0109823	-0.0031967	-0.0115317	-0.0063674	-0.006651	0.00170718	-0.009004	-0.0087989	-0.0222909	-0.0166471	-0.0130361	-0.0059166
-0.00352	0.00214106	-0.0064845	-0.0026597	-0.0064624	-0.0022163	-0.0107836	0.00091834	-0.00352	0.00484927	-0.0093394	0.0177473	-0.0186515	-0.009727	-0.0184088	-0.0137899
-0.0020156	-0.0056343	0.00106339	0.00587878	-0.0006381	0.00214002	-0.0088036	0.00321971	-0.0187748	-0.009863	-0.0072386	-0.0075671	-0.0208541	-0.0214633	-0.0157372	-0.0159131
0.00155276	0.00735822	-0.0007786	0.00062734	-7.03e-06	0.00507242	-0.0080657	0.00229847	-0.0163474	-0.005037	-0.0046512	-0.0031401	-0.0164825	-0.0140412	-0.0152841	-0.0121277
-0.0008677	0.00073758	-0.0046178	0.0171232	-0.0008159	0.00464778	-0.0075795	0.00331245	-0.0125896	-0.0079452	-0.0049552	-0.0071017	-0.0195595	-0.0153127	-0.0079859	-0.0076545
0.00794925	0.00739211	-0.0017858	0.00139856	0.00276773	0.00573111	-0.0036231	0.00564463	-0.0075534	-0.0015768	-0.0081979	-0.0012715	-0.0104245	-0.0155211	-0.0156523	-0.0115799
-0.0035853	0.00956096	-0.0026506	-0.0018251	-0.0045766	-0.0008369	-0.0112059	0.00045687	-0.0129308	-0.0122052	-0.0238816	-0.0207853	-0.0046762	-0.0080923	-0.0215532	-0.0138933
-0.0014195	0.00280901	-0.0011621	-0.0044849	-0.0007034	0.00220359	-0.007856	0.00249067	-0.0142153	-0.0092501	-0.0090604	-0.0164088	-0.0037558	-0.0074127	-0.0157839	-0.0073352
0.00170718	0.00123885	0.00333811	0.00269761	-0.0016755	0.00496977	-0.0069666	-0.0021678	-0.0141225	-0.0054748	-0.0137467	-0.008013	-0.0205736	-0.0082088	-0.0056645	-0.0045819
0.00484927	0.010563	-0.0027063	0.0129186	-0.0023495	0.00196211	-0.0052833	0.00448346	-0.009796	-0.0029666	-0.0130084	-0.0072056	-0.0145774	-0.0146334	-0.0137085	-0.011205
-0.0132936	-0.0139754	-0.0138391	-0.01331	-0.0240545	-0.0195054	-0.0132936	-0.0062921	-0.0081063	0.00106339	-0.0126211	-0.0107247	-0.0168455	-0.0147609	-0.017454	-0.0126901
-0.0111007	-0.0099708	-0.0183959	-0.0171976	-0.0176147	-0.0145507	-0.0111007	-0.0045279	-0.0057234	-0.0007786	-0.016254	-0.013973	-0.0162133	-0.0147418	-0.0153225	-0.0099779
-0.0097164	-0.0130361	-0.0202961	-0.0215532	-0.0190971	-0.0152841	-0.0097164	-0.0053606	-0.0105438	-0.0046178	-0.0132596	-0.0126864	-0.0175933	-0.0115317	-0.0079482	-0.0049581
-0.0082854	-0.0059166	-0.0143021	-0.0138933	-0.0146063	-0.0121277	-0.0082854	0.0010127	-0.0108068	-0.0017858	-0.0113412	-0.0103095	-0.014482	-0.0107836	-0.0125896	-0.0075534
-0.0114318	-0.0147499	-0.0188405	-0.0150513	-0.0180531	-0.0144755	-0.0114318	-0.0034135	-0.0111451	-0.0026506	-0.0090182	-0.0136383	-0.0114318	-0.0092688	-0.0105438	-0.0108068
-0.0092683	-0.0058146	-0.0158798	-0.0096083	-0.0153411	-0.0127933	-0.0092683	-0.0011986	-0.0086643	-0.0011621	-0.0104168	-0.0085571	-0.0092683	-0.0076123	-0.0049044	-0.00847
-0.0092688	-0.0093405	-0.0130589	-0.0158779	-0.0113502	-0.005976	-0.0092688	-0.0015635	-0.0078579	0.00333811	-0.0087526	-0.0110242	-0.0208668	-0.0179089	-0.002533	-0.0022804
-0.0076123	-0.0012299	-0.0091662	-0.0103289	-0.011532	-0.0079095	-0.0076123	0.00202575	-0.0064845	-0.0027063	-0.0096435	-0.0069099	-0.0149568	-0.013254	-0.0119203	-0.0079768
-0.0074628	-0.0059648	-0.0114928	-0.0059199	-0.0090182	-0.005125	-0.0074628	0.00567997	-0.0153909	-0.0105803	-0.0121497	-0.0133568	-0.0188405	-0.0130589	-0.0127268	-0.0087413
-0.0016307	-0.0050334	-0.0072381	-0.002719	-0.0104168	-0.0056704	-0.0016307	0.00527212	-0.0089752	-0.0020009	-0.0042865	-0.0050355	-0.0158798	-0.0091662	-0.0097492	-0.005979
-0.003922	0.00147255	-0.0080941	-0.0006979	-0.0087526	-0.0026781	-0.003922	0.00886489	-0.0049044	0.00022376	-0.0025103	-0.002518	-0.0204617	-0.0122829	-0.0111002	-0.0013139
9.37e-05	0.00287748	-0.0100996	-2.741e-05	-0.0096435	-0.0021972	9.37e-05	0.00732688	-0.00847	0.00377169	-0.0032479	-0.0024722	-0.0122214	-0.0085108	-0.0119838	-0.0081611
-0.0055737	-0.0011472	-0.0108893	-0.0120202	-0.0136383	-0.0071324	-0.0055737	0.00412624	-0.0126243	-0.002084	-0.0200311	-0.0104628	-0.0147499	-0.0093405	-0.0096364	-0.0045216
0.00031491	-0.00199	-0.0105782	-0.0076994	-0.0085571	-0.0051567	0.00031491	0.00320532	-0.0034603	-0.000616	-0.012807	0.00203264	-0.0058146	-0.0012299	-0.0043364	-0.0030851
-0.0064441	-0.0049449	-0.0052533	-0.0052497	-0.0110242	-0.0063218	-0.0064441	0.00273	-0.0137536	-0.0031069	-0.0099056	-0.0087587	-0.0249671	-0.0194431	-0.0009521	-0.0007434
-0.0023452	0.00048252	-0.0054485	-0.0034097	-0.0069099	-0.0030436	-0.0023452	0.00809024	-0.0047696	0.00245605	-0.0075462	-0.006081	-0.0123418	-0.0109129	-0.0083969	-0.0073894
-0.0062921	0.0027137	-0.0079478	-0.0063854	-0.0141077	-0.0069503	-0.0234649	-0.0024691	-0.0053641	-0.0056343	-0.0140182	-0.0200112	-0.0181546	-0.0137405	-0.0099365	-0.0081608
-0.0045279	0.00653121	-0.0044501	-0.0046327	-0.0092459	-0.003519	-0.0164563	-0.008289	-0.0022763	0.00735822	-0.0111934	-0.0113602	-0.0167703	-0.0123792	-0.0104532	-0.0038604
-0.0053606	-0.0051062	-0.0109898	-0.0007791	-0.0097492	-0.0049535	-0.0182625	0.00274	-0.002533	0.00073758	-0.0096493	-0.0127292	-0.0144755	-0.005976	-0.0053606	0.0010127
0.0010127	-0.0017228	-0.008042	-0.002816	-0.005979	-0.0009609	-0.015865	-0.0041262	-0.0022804	0.00739211	-0.0074192	-0.0024427	-0.0127933	-0.0079095	0.00274	-0.0041262
-0.0034135	0.00030972	-0.0075572	-0.0036528	-0.0177026	-0.0066713	-0.0208668	-0.007518	-0.0093234	0.00956096	-0.0111557	-0.0062924	-0.0061797	-0.0061346	-0.0109898	-0.008042
-0.0011986	0.00098715	-0.0054391	-0.0015823	-0.0069008	-0.0024501	-0.0149568	-0.0058448	0.00194685	0.00280901	-0.0093614	-0.0102113	-0.0086537	-0.0049077	-0.0053734	-0.0025581
-0.0015635	0.00082794	-0.0036036	-0.0027411	-0.0060051	-0.0026065	-0.0179089	-0.0050869	-0.0003376	0.00123885	-0.004027	-0.0079816	-0.0163118	-0.0122888	-0.0051062	-0.0017228
0.00202575	0.00459487	-0.0025115	-0.0002247	-0.0049671	0.00229039	-0.013254	-0.0002743	0.00214106	0.010563	-0.0074173	-0.0066113	-0.0109962	-0.0071372	-0.0055314	-0.0045933
0.00567997	0.00463897	-0.0010365	0.0122095	-0.0010958	0.00493568	-0.0138471	-0.0001312	-0.0163349	-0.0094425	-0.0085327	-0.0049793	-0.0150513	-0.0158779	-0.0070547	-0.0046599
0.00527212	0.00928344	0.00954724	0.00600474	0.00754811	0.00761549	-0.0092055	0.00160465	-0.0168521	-0.0012405	-0.0062469	-0.0076165	-0.0096083	-0.0103289	-0.0049535	-0.0009609
0.00886489	0.0102128	0.00618691	0.0155765	0.00348074	0.00714776	-0.0104491	0.00113805	-0.0119203	-0.0033398	-0.000291	-0.0057102	-0.0148845	-0.0108933	0.00086469	0.00273967
0.00732688	0.0107239	0.00655415	0.0124068	0.00445044	0.015475	-0.0043529	0.00742279	-0.0079768	-0.0006202	-0.0061521	-0.0002986	-0.0088382	-0.0052888	-0.0006912	0.00178734
0.00412624	0.00400525	-0.0055079	0.0029193	-0.0015636	0.00391869	-0.0104545	0.00102389	-0.014645	-0.0098951	-0.0105809	-0.0120209	-0.0094956	0.00054452	-0.0007791	-0.002816
0.00320532	0.0062571	0.00269481	0.00060837	-0.0009796	0.00551367	-0.010589	-0.0011999	-0.0110736	-0.0026048	-0.0110225	-0.0099163	-0.0060061	-0.0035948	0.00126923	0.00084463
0.00273	0.00480232	0.00066662	0.00853986	0.00026454	0.00740269	-0.0106575	0.0020614	-0.013578	-0.0017737	-0.0088968	-0.0086746	-0.0191317	-0.0126462	0.00107575	0.00809413
0.00809024	0.0110341	0.0009639	0.00818966	0.00604384	0.00644744	-0.0059836	0.00317995	-0.0069702	-0.0021893	-0.0086071	-0.0092059	-0.0077719	-0.007123	-0.0007349	-0.0006083
-0.0214413	-0.0153961	-0.0254246	-0.023917	-0.0214413	-0.0136584	-0.0138391	-0.0079478	-0.0143504	-0.0006381	-0.011718	-0.0133053	-0.0148044	-0.0112255	-0.011139	-0.0036761
-0.0121659	-0.0176267	-0.0193788	-0.0181054	-0.0121659	-0.0073237	-0.0183959	-0.0044501	-0.0120388	-7.03e-06	-0.0102639	-0.010902	-0.0114637	-0.0110901	-0.0113259	-0.0092403
-0.0104573	-0.0062243	-0.020517	-0.0185883	-0.0104573	-0.0079859	-0.0202961	-0.0109898	-0.0127268	-0.0008159	-0.0075802	-0.0091877	-0.010394	-0.009302	-0.0052611	-0.0027048
-0.0091071	-0.0067462	-0.0170207	-0.0100683	-0.0091071	-0.0076545	-0.0143021	-0.008042	-0.0087413	0.00276773	-0.0076646	-0.0078491	-0.0086094	-0.0077943	-0.0129737	-0.0127511
-0.0135884	-0.0046762	-0.0269199	-0.0195595	-0.0135884	-0.0061797	-0.0188405	-0.0075572	-0.0149782	-0.0045766	-0.0088036	-0.0112059	-0.0077257	-0.006651	-0.0110406	-0.0086788
-0.0098216	-0.0037558	-0.0129756	-0.0104245	-0.0098216	-0.0086537	-0.0158798	-0.0054391	-0.0119952	-0.0007034	-0.0080657	-0.007856	-0.0026575	-0.00352	-0.009004	-0.0093394
-0.0094415	-0.0080923	-0.0161039	-0.0153127	-0.0094415	-0.0061346	-0.0130589	-0.0036036	-0.0109823	-0.0016755	-0.0075795	-0.0069666	-0.0129308	-0.0141225	-0.0049552	-0.0081979
0.00376843	-0.0074127	-0.0119197	-0.0155211	0.00376843	-0.0049077	-0.0091662	-0.0025115	-0.0064624	-0.0023495	-0.0036231	-0.0052833	-0.0142153	-0.009796	-0.0137467	-0.0130084
-0.0121497	-0.0085327	-0.0107293	-0.0111557	-0.0121497	-0.0029981	-0.0114928	-0.0010365	-0.0141077	-0.0010958	-0.0074628	-0.0055737	-0.0111451	-0.0078579	-0.0132596	-0.0113412
-0.0042865	-0.0062469	-0.0123771	-0.0093614	-0.0042865	-0.0002537	-0.0072381	0.00954724	-0.0092459	0.00754811	-0.0016307	0.00031491	-0.0086643	-0.0064845	-0.0087526	-0.0096435
-0.0025103	-0.000291	-0.009004	-0.004027	-0.0025103	-0.0003211	-0.0080941	0.00618691	-0.0097492	0.00348074	-0.003922	-0.0064441	-0.0126243	-0.0137536	-0.0025103	-0.0032479
-0.0032479	-0.0061521	-0.0093394	-0.0074173	-0.0032479	-0.000898	-0.0100996	0.00655415	-0.005979	0.00445044	9.37e-05	-0.0023452	-0.0034603	-0.0047696	-0.0099056	-0.0075462
-0.0133568	-0.0049793	-0.0138462	-0.0062924	-0.0133568	-0.0059234	-0.0108893	-0.0055079	-0.0177026	-0.0015636	-0.0138471	-0.0104545	-0.0093234	-0.0003376	-0.0096493	-0.0074192
-0.0050355	-0.0076165	-0.0116449	-0.0102113	-0.0050355	0.00167816	-0.0105782	0.00269481	-0.0069008	-0.0009796	-0.0092055	-0.010589	0.00194685	0.00214106	-0.004027	-0.0074173
-0.002518	-0.0057102	-0.0087989	-0.0079816	-0.002518	-0.0034164	-0.0052533	0.00066662	-0.0060051	0.00026454	-0.0104491	-0.0106575	-0.014645	-0.013578	-0.000291	-0.0061521
-0.0024722	-0.0002986	0.0177473	-0.0066113	-0.0024722	0.0021614	-0.0054485	0.0009639	-0.0049671	0.00604384	-0.0043529	-0.0059836	-0.0110736	-0.0069702	-0.0088968	-0.0086071
-0.0150467	-0.0059321	-0.0153909	-0.0144939	-0.0150467	-0.0019401	-0.0247008	-0.0111359	-0.0150467	0.00255663	-0.0114928	-0.0108893	-0.0149782	-0.0109823	-0.0075802	-0.0076646
-0.0049432	-0.0026256	-0.0089752	-0.006659	-0.0049432	0.00032389	-0.0140295	-0.0044331	-0.0049432	0.00958158	-0.0072381	-0.0105782	-0.0119952	-0.0064624	-0.0075795	-0.0036231
-0.0111002	-0.0009521	-0.0049044	-0.0043364	-0.0111002	0.00086469	-0.016855	-0.0053734	-0.0111002	0.00350834	-0.0080941	-0.0052533	-0.0177026	-0.0060051	-0.003922	9.37e-05
-0.0013139	-0.0007434	-0.00847	-0.0030851	-0.0013139	0.00273967	-0.013444	-0.0025581	-0.0013139	0.00925785	-0.0100996	-0.0054485	-0.0069008	-0.0049671	-0.0104491	-0.0043529
-0.0069769	0.00362655	-0.0126243	-0.0051205	-0.0069769	0.00059512	-0.0204617	-0.0079848	-0.0069769	0.00246803	-0.0094772	-0.0078099	-0.0069769	-0.0029505	-0.0080941	-0.0100996
-0.0035439	0.00408576	-0.0034603	-0.0027355	-0.0035439	0.00155623	-0.0122214	0.0249583	-0.0035439	0.00332832	0.00482666	-0.0070181	-0.0035439	0.00137107	-0.0036851	-0.0035734
-0.0029505	-0.0001132	-0.0137536	-0.0072103	-0.0029505	0.00310902	-0.0122829	-0.0037616	-0.0029505	0.00195584	-0.0036851	-0.0076806	-0.0124296	-0.005954	0.00147255	0.00287748
0.00137107	0.00165563	-0.0047696	0.00026997	0.00137107	0.00378681	-0.0085108	-0.0002625	0.00137107	0.00604462	-0.0035734	-0.0056171	-0.0104181	-0.0028155	-0.0007351	-0.0049293
0.00255663	0.00444175	-0.0105803	0.00218948	0.00255663	0.00815509	-0.0094772	-0.0036973	-0.0210586	-0.0045021	-0.0059648	-0.0011472	-0.0089862	-0.0056128	-0.005593	0.00328002
0.00958158	0.00641694	-0.0020009	0.00310612	0.00958158	0.0109554	0.00482666	0.00467288	-0.0093546	0.00019038	-0.0050334	-0.00199	-0.0084528	-0.0026597	-0.0026781	-0.0021972
0.00350834	0.00470332	0.00022376	0.00376182	0.00350834	0.0109799	-0.0036851	0.00631855	-0.0119838	0.00472801	0.00147255	-0.0049449	-0.0051205	-0.0072103	-0.0003211	-0.000898
0.00925785	0.00775887	0.00377169	0.00942021	0.00925785	0.0105454	-0.0035734	0.0070895	-0.0081611	0.00134208	0.00287748	0.00048252	-0.0027355	0.00026997	-0.0037967	-0.0028378
0.00246803	0.00101102	-0.002084	-0.0026051	0.00246803	0.00721306	-0.0078099	-0.0057423	-0.0124296	-0.0032465	-0.012294	-0.0086197	0.00362655	-0.0001132	-0.0006979	-2.741e-05
0.00332832	0.00784578	-0.000616	-0.0011481	0.00332832	0.00888383	-0.0070181	0.00145467	-0.0104181	-0.0019751	-0.006512	-0.0085384	0.00408576	0.00165563	-0.0017708	3.4293e-05
0.00195584	0.0106886	-0.0031069	0.00114969	0.00195584	0.00726012	-0.0076806	-0.0001817	-0.005954	-0.0013366	-0.0007351	-0.0096175	-0.007868	-0.0086136	-0.0005483	0.00140991
0.00604462	0.00297716	0.00245605	0.00349701	0.00604462	0.010161	-0.0056171	0.00693008	-0.0028155	0.00128242	-0.0049293	-0.0033984	-0.0029231	0.00021766	-0.0028434	0.00028645
-0.0136584	-0.0126542	-0.0247008	-0.0169353	-0.0199528	-0.0181745	-0.0139754	0.0027137	-0.0109935	0.00587878	-0.0076096	-0.0065612	-0.0127479	-0.0080097	-0.0052816	-0.002784
-0.0073237	-0.004218	-0.0140295	-0.013345	-0.0206204	-0.0159712	-0.0099708	0.00653121	-0.0102017	0.00062734	-0.0104152	-0.0079059	-0.0069166	-0.0041247	-0.006778	0.00175263
-0.0079859	-0.0056645	-0.016855	-0.0157839	-0.0189421	-0.0156523	-0.0130361	-0.0051062	-0.0096364	0.0171232	-0.005593	-0.0063642	-0.0074976	-0.0063674	-0.0008677	0.00794925
-0.0076545	-0.0045819	-0.013444	-0.0073352	-0.0180419	-0.0115799	-0.0059166	-0.0017228	-0.0045216	0.00139856	0.00328002	-0.0045049	-0.0055445	0.00091834	-0.0079452	-0.0015768
-0.0061797	-0.0094956	-0.0204617	-0.0148845	-0.0222909	-0.0163118	-0.0147499	0.00030972	-0.0089862	-0.0018251	-0.005125	-0.0071324	-0.0034135	-0.0015635	-0.0046178	-0.0017858
-0.0086537	-0.0060061	-0.0122214	-0.0088382	-0.0186515	-0.0109962	-0.0058146	0.00098715	-0.0084528	-0.0044849	-0.0056704	-0.0051567	-0.0011986	0.00202575	0.00022376	0.00377169
-0.0061346	0.00054452	-0.0122829	-0.0108933	-0.0166471	-0.0122888	-0.0093405	0.00082794	-0.0056128	0.00269761	-0.0026781	-0.0063218	-0.007518	-0.0050869	0.00073758	0.00739211
-0.0049077	-0.0035948	-0.0085108	-0.0052888	-0.009727	-0.0071372	-0.0012299	0.00459487	-0.0026597	0.0129186	-0.0021972	-0.0030436	-0.0058448	-0.0002743	-0.0033398	-0.0006202
-0.0029981	-0.0009905	-0.0094772	-0.0088664	-0.0200311	-0.005003	-0.0059648	0.00463897	-0.0144939	0.00218948	-0.0029981	-0.0059234	-0.0075572	-0.0036036	-0.0008159	0.00276773
-0.0002537	0.00101902	0.00482666	-0.0014852	-0.012807	-0.0045809	-0.0050334	0.00928344	-0.006659	0.00310612	-0.0002537	0.00167816	-0.0054391	-0.0025115	0.00348074	0.00445044
-0.0003211	-0.0005483	-0.0036851	-0.0017708	-0.0099056	-0.0037967	0.00147255	0.0102128	-0.0043364	0.00376182	-0.0003211	-0.0034164	-0.0079848	-0.0037616	0.00350834	0.00925785
-0.000898	0.00140991	-0.0035734	3.4293e-05	-0.0075462	-0.0028378	0.00287748	0.0107239	-0.0030851	0.00942021	-0.000898	0.0021614	0.0249583	-0.0002625	0.00472801	0.00134208
-0.0059234	-0.0042679	-0.0078099	-0.0063069	-0.0104628	-0.0082133	-0.0011472	0.00400525	-0.0051205	-0.0026051	-0.005003	-0.0082133	0.00030972	0.00082794	0.0171232	0.00139856
0.00167816	0.00050152	-0.0070181	-0.002817	0.00203264	-0.0076404	-0.00199	0.0062571	-0.0027355	-0.0011481	-0.0045809	-0.0076404	0.00098715	0.00459487	0.00376182	0.00942021
-0.0034164	0.00290239	-0.0076806	-0.0065759	-0.0087587	-0.0037773	-0.0049449	0.00480232	-0.0072103	0.00114969	-0.0037967	-0.0037773	-0.0054656	-0.0043985	0.00470332	0.00775887
0.0021614	0.00378922	-0.0056171	-0.0001225	-0.006081	0.00350887	0.00048252	0.0110341	0.00026997	0.00349701	-0.0028378	0.00350887	-0.0003024	0.00137669	0.00183064	0.00564996
-0.0019401	-0.001843	-0.0111359	-0.0064539	-0.0210586	-0.0039639	-0.0205102	-0.0084074	-0.0059321	0.00444175	-0.0059199	-0.0120202	-0.0071158	-0.0031967	0.00188564	0.00453295
0.00032389	0.00144426	-0.0044331	0.00062854	-0.0093546	-0.0054887	-0.0161598	-0.0109265	-0.0026256	0.00641694	-0.002719	-0.0076994	-0.0052981	-0.0022163	0.00331245	0.00564463
0.00086469	0.00107575	-0.0053734	0.00126923	-0.0119838	-0.0006912	-0.0184088	-0.0055314	-0.0009521	0.00470332	-0.0006979	-0.0052497	-0.0066713	-0.0026065	0.00886489	0.00732688
0.00273967	0.00809413	-0.0025581	0.00084463	-0.0081611	0.00178734	-0.0137899	-0.0045933	-0.0007434	0.00775887	-2.741e-05	-0.0034097	-0.0024501	0.00229039	0.00113805	0.00742279
0.00059512	0.00130582	-0.0079848	-0.0027589	-0.0124296	-0.0030092	-0.0249671	-0.0054656	0.00362655	0.00101102	-0.0088664	-0.0063069	0.00059512	0.00310902	0.00618691	0.00655415
0.00155623	0.00456314	0.0249583	0.00086792	-0.0104181	-0.0031393	-0.0123418	-0.0003024	0.00408576	0.00784578	-0.0014852	-0.002817	0.00155623	0.00378681	0.00631855	0.0070895
0.00310902	0.00154811	-0.0037616	0.00015352	-0.005954	-0.0023917	-0.0194431	-0.0043985	-0.0001132	0.0106886	-0.0017708	-0.0065759	-0.0030092	-0.0023917	0.0102128	0.0107239
0.00378681	0.00628771	-0.0002625	0.0044621	-0.0028155	-0.000856	-0.0109129	0.00137669	0.00165563	0.00297716	3.4293e-05	-0.0001225	-0.0031393	-0.000856	0.00684525	0.0070193
0.00815509	0.0192306	-0.0036973	0.00820541	-0.0045021	0.0035756	-0.012294	-0.0003459	-0.01923	-0.0006685	-0.0009905	-0.0042679	-0.0036528	-0.0027411	0.00464778	0.00573111
0.0109554	0.0129807	0.00467288	0.00916946	0.00019038	0.00649493	-0.006512	0.00709107	-0.0104651	0.0023986	0.00101902	0.00050152	-0.0015823	-0.0002247	0.00714776	0.015475
0.0109799	0.011218	0.00631855	0.00882971	0.00472801	0.00691833	-0.0007351	0.00684525	-0.0083969	0.00183064	-0.0005483	0.00290239	-0.0027589	0.00015352	0.0109799	0.0105454
0.0105454	0.0102617	0.0070895	0.0104918	0.00134208	0.00970121	-0.0049293	0.0070193	-0.0073894	0.00564996	0.00140991	0.00378922	0.00086792	0.0044621	0.00691833	0.00970121
0.00721306	0.0079826	-0.0057423	0.00175321	-0.0032465	0.00568	-0.0086197	0.00057728	-0.007868	-0.0047825	-0.0037729	-0.0064299	0.00130582	0.00154811	0.0155765	0.0124068
0.00888383	0.0105523	0.00145467	0.0232093	-0.0019751	0.00665264	-0.0085384	0.00100699	-0.0029231	-0.0011782	-0.0057093	-0.0056723	0.00456314	0.00628771	0.00882971	0.0104918
0.00726012	0.0298947	-0.0001817	0.00897789	-0.0013366	0.00649531	-0.0096175	4.9e-05	-0.0086136	0.00193033	-0.0028434	0.00223441	-0.0008117	-0.0049752	0.011218	0.0102617
0.010161	0.0119462	0.00693008	0.0096404	0.00128242	0.00631993	-0.0033984	0.00502327	0.00021766	0.00225994	0.00028645	0.00218188	0.00109538	0.00361131	0.0138535	0.0130504
-0.0353495	-0.0302678	-0.0202247	-0.0153961	-0.0245409	-0.01331	-0.0228113	-0.0094061	-0.013947	0.00208396	-0.0073137	-0.0100829	-0.017958	-0.0171638	-0.015162	-0.0122512
-0.0217148	-0.0266775	-0.0087245	-0.0176267	-0.0214207	-0.0171976	-0.0191237	-0.0055017	-0.0106923	0.00337957	-0.0057072	-0.0081896	-0.0162896	-0.0119661	-0.0149056	-0.0126598
-0.0201231	-0.0260927	-0.020031	-0.0062243	-0.0148028	-0.0215532	-0.0157372	-0.0070547	-0.0099365	0.00188564	-0.0052816	-0.0036447	-0.0166063	-0.0145441	-0.0103399	-0.0057541
-0.022462	-0.0177574	-0.0126629	-0.0067462	-0.0147336	-0.0138933	-0.0159131	-0.0046599	-0.0081608	0.00453295	-0.002784	-0.0029797	-0.0103121	-0.0087643	-0.018242	-0.0189398
-0.0216018	-0.0181796	-0.0139348	-0.0046762	-0.0208541	-0.0150513	-0.0181546	-0.0071158	-0.0127479	-0.0046616	-0.0056335	-0.0072206	-0.0091142	-0.010544	-0.0153473	-0.0131161
-0.0231124	-0.0190775	-0.0068438	-0.0037558	-0.0164825	-0.0096083	-0.0167703	-0.0052981	-0.0069166	-0.0036014	-0.0044405	-0.0056658	-0.0063693	0.00317574	-0.0161039	-0.0119197
-0.018242	-0.0212346	-0.0058172	-0.0080923	-0.0214633	-0.0158779	-0.0137405	-0.0031967	-0.0080097	-0.0029521	-0.006778	-0.0021381	-0.0228886	-0.0171126	-0.0058172	-0.0056152
-0.0189398	-0.0134791	-0.0056152	-0.0074127	-0.0140412	-0.0103289	-0.0123792	-0.0022163	-0.0041247	0.00061199	0.00175263	0.00314386	-0.0138408	-0.0104623	-0.0212346	-0.0134791
-0.0172801	-0.0238816	-0.0072386	-0.0085327	-0.0140182	-0.0059199	-0.0076096	0.00214002	-0.0138648	0.00321971	-0.0020156	-0.0035853	-0.0193977	-0.0143599	-0.0149668	-0.0176578
-0.0160882	-0.0090604	-0.0046512	-0.0062469	-0.0111934	-0.002719	-0.0104152	0.00507242	-0.0085475	0.00229847	0.00155276	-0.0014195	-0.0100479	-0.0063439	-0.0113502	-0.011532
-0.0129737	-0.0137467	-0.0049552	-0.000291	-0.0096493	-0.0006979	-0.005593	0.00464778	-0.0104532	0.00331245	-0.0008677	0.00170718	-0.0138462	-0.0087989	-0.0094415	0.00376843
-0.0127511	-0.0130084	-0.0081979	-0.0061521	-0.0074192	-2.741e-05	0.00328002	0.00573111	-0.0038604	0.00564463	0.00794925	0.00484927	-0.0116449	0.0177473	-0.0166471	-0.009727
-0.0228886	-0.0207853	-0.0075671	-0.0049793	-0.0200112	-0.0120202	-0.0065612	-0.0008369	-0.0074976	0.00045687	-0.009863	-0.0122052	-0.0075671	-0.0071017	-0.0214633	-0.0140412
-0.0138408	-0.0164088	-0.0031401	-0.0076165	-0.0113602	-0.0076994	-0.0079059	0.00220359	-0.0055445	0.00249067	-0.005037	-0.0092501	-0.0031401	-0.0012715	-0.0153127	-0.0155211
-0.0171126	-0.008013	-0.0071017	-0.0057102	-0.0127292	-0.0052497	-0.0063642	0.00496977	-0.0063674	-0.0021678	-0.0079452	-0.0054748	-0.0207853	-0.008013	-0.0080923	-0.0074127
-0.0104623	-0.0072056	-0.0012715	-0.0002986	-0.0024427	-0.0034097	-0.0045049	0.00196211	0.00091834	0.00448346	-0.0015768	-0.0029666	-0.0164088	-0.0072056	-0.0082088	-0.0146334
-0.0187748	-0.0163349	-0.0053641	-0.0059321	-0.0109935	-0.0063854	-0.0195054	-0.0069503	-0.0062921	0.00567997	0.00106339	-0.0026506	-0.0107247	-0.0126864	-0.0147609	-0.0147418
-0.0163474	-0.0168521	-0.0022763	-0.0026256	-0.0102017	-0.0046327	-0.0145507	-0.003519	-0.0045279	0.00527212	-0.0007786	-0.0011621	-0.013973	-0.0103095	-0.0115317	-0.0107836
-0.0125896	-0.0119203	-0.002533	-0.0009521	-0.0096364	-0.0007791	-0.0152841	-0.0049535	-0.0053606	0.00886489	-0.0046178	0.00333811	-0.0136383	-0.0110242	-0.0092688	-0.0076123
-0.0075534	-0.0079768	-0.0022804	-0.0007434	-0.0045216	-0.002816	-0.0121277	-0.0009609	0.0010127	0.00732688	-0.0017858	-0.0027063	-0.0085571	-0.0069099	-0.0179089	-0.013254
-0.0129308	-0.014645	-0.0093234	0.00362655	-0.0089862	-0.0036528	-0.0144755	-0.0066713	-0.0034135	0.00412624	-0.0105803	-0.002084	-0.0133568	-0.002518	-0.0130589	-0.0091662
-0.0142153	-0.0110736	0.00194685	0.00408576	-0.0084528	-0.0015823	-0.0127933	-0.0024501	-0.0011986	0.00320532	-0.0020009	-0.000616	-0.0050355	-0.0024722	-0.0122829	-0.0085108
-0.0141225	-0.013578	-0.0003376	-0.0001132	-0.0056128	-0.0027411	-0.005976	-0.0026065	-0.0015635	0.00273	0.00022376	-0.0031069	-0.0104628	-0.0087587	-0.0093405	-0.0012299
-0.009796	-0.0069702	0.00214106	0.00165563	-0.0026597	-0.0002247	-0.0079095	0.00229039	0.00202575	0.00809024	0.00377169	0.00245605	0.00203264	-0.006081	-0.0194431	-0.0109129
-0.009863	-0.0094425	-0.0056343	0.00444175	0.00587878	0.0122095	-0.005125	0.00493568	-0.0024691	-0.0001312	-0.0056343	0.00956096	-0.0200112	-0.0127292	-0.0137405	-0.0123792
-0.005037	-0.0012405	0.00735822	0.00641694	0.00062734	0.00600474	-0.0056704	0.00761549	-0.008289	0.00160465	0.00735822	0.00280901	-0.0113602	-0.0024427	-0.005976	-0.0079095
-0.0079452	-0.0033398	0.00073758	0.00470332	0.0171232	0.0155765	-0.0026781	0.00714776	0.00274	0.00113805	0.00073758	0.00123885	-0.0062924	-0.0079816	-0.0061346	-0.0049077
-0.0015768	-0.0006202	0.00739211	0.00775887	0.00139856	0.0124068	-0.0021972	0.015475	-0.0041262	0.00742279	0.00739211	0.010563	-0.0102113	-0.0066113	-0.0122888	-0.0071372
-0.0122052	-0.0098951	0.00956096	0.00101102	-0.0018251	0.0029193	-0.0071324	0.00391869	-0.007518	0.00102389	-0.0094425	-0.0098951	-0.0049793	-0.0057102	-0.0158779	-0.0103289
-0.0092501	-0.0026048	0.00280901	0.00784578	-0.0044849	0.00060837	-0.0051567	0.00551367	-0.0058448	-0.0011999	-0.0012405	-0.0026048	-0.0076165	-0.0002986	-0.0108933	-0.0052888
-0.0054748	-0.0017737	0.00123885	0.0106886	0.00269761	0.00853986	-0.0063218	0.00740269	-0.0050869	0.0020614	-0.0033398	-0.0017737	-0.0120209	-0.0086746	0.00054452	-0.0035948
-0.0029666	-0.0021893	0.010563	0.00297716	0.0129186	0.00818966	-0.0030436	0.00644744	-0.0002743	0.00317995	-0.0006202	-0.0021893	-0.0099163	-0.0092059	-0.0126462	-0.007123
-0.0234649	-0.0205102	-0.0139754	-0.0126542	-0.023917	-0.0169353	-0.0136584	-0.0019401	-0.0079478	-0.0010365	-0.0006381	-0.0045766	-0.0133053	-0.0091877	-0.0112255	-0.0110901
-0.0164563	-0.0161598	-0.0099708	-0.004218	-0.0181054	-0.013345	-0.0073237	0.00032389	-0.0044501	0.00954724	-7.03e-06	-0.0007034	-0.010902	-0.0078491	-0.009302	-0.0077943
-0.0182625	-0.0184088	-0.0130361	-0.0056645	-0.0185883	-0.0157839	-0.0079859	0.00086469	-0.0109898	0.00618691	-0.0008159	-0.0016755	-0.0112059	-0.0069666	-0.006651	-0.00352
-0.015865	-0.0137899	-0.0059166	-0.0045819	-0.0100683	-0.0073352	-0.0076545	0.00273967	-0.008042	0.00655415	0.00276773	-0.0023495	-0.007856	-0.0052833	-0.0141225	-0.009796
-0.0208668	-0.0249671	-0.0147499	-0.0094956	-0.0195595	-0.0148845	-0.0061797	0.00059512	-0.0075572	-0.0055079	-0.0010958	-0.0015636	-0.0055737	-0.0064441	-0.0078579	-0.0064845
-0.0149568	-0.0123418	-0.0058146	-0.0060061	-0.0104245	-0.0088382	-0.0086537	0.00155623	-0.0054391	0.00269481	0.00754811	-0.0009796	0.00031491	-0.0023452	-0.0137536	-0.0047696
-0.0179089	-0.0194431	-0.0093405	0.00054452	-0.0153127	-0.0108933	-0.0061346	0.00310902	-0.0036036	0.00066662	0.00348074	0.00026454	-0.0104545	-0.0106575	-0.0003376	0.00214106
-0.013254	-0.0109129	-0.0012299	-0.0035948	-0.0155211	-0.0052888	-0.0049077	0.00378681	-0.0025115	0.0009639	0.00445044	0.00604384	-0.010589	-0.0059836	-0.013578	-0.0069702
-0.0138471	-0.012294	-0.0059648	-0.0009905	-0.0111557	-0.0088664	-0.0029981	0.00815509	-0.0111359	-0.0036973	0.00255663	0.00246803	-0.0108893	-0.0052533	-0.0109823	-0.0064624
-0.0092055	-0.006512	-0.0050334	0.00101902	-0.0093614	-0.0014852	-0.0002537	0.0109554	-0.0044331	0.00467288	0.00958158	0.00332832	-0.0105782	-0.0054485	-0.0060051	-0.0049671
-0.0104491	-0.0007351	0.00147255	-0.0005483	-0.004027	-0.0017708	-0.0003211	0.0109799	-0.0053734	0.00631855	0.00350834	0.00195584	-0.0078099	-0.0076806	-0.0029505	0.00137107
-0.0043529	-0.0049293	0.00287748	0.00140991	-0.0074173	3.4293e-05	-0.000898	0.0105454	-0.0025581	0.0070895	0.00925785	0.00604462	-0.0070181	-0.0056171	-0.005954	-0.0028155
-0.0104545	-0.0086197	-0.0011472	-0.0042679	-0.0062924	-0.0063069	-0.0059234	0.00721306	-0.0079848	-0.0057423	-0.0045021	-0.0032465	-0.0011472	-0.0049449	-0.0056128	-0.0026597
-0.010589	-0.0085384	-0.00199	0.00050152	-0.0102113	-0.002817	0.00167816	0.00888383	0.0249583	0.00145467	0.00019038	-0.0019751	-0.00199	0.00048252	-0.0072103	0.00026997
-0.0106575	-0.0096175	-0.0049449	0.00290239	-0.0079816	-0.0065759	-0.0034164	0.00726012	-0.0037616	-0.0001817	0.00472801	-0.0013366	-0.0086197	-0.0096175	-0.0001132	0.00165563
-0.0059836	-0.0033984	0.00048252	0.00378922	-0.0066113	-0.0001225	0.0021614	0.010161	-0.0002625	0.00693008	0.00134208	0.00128242	-0.0085384	-0.0033984	-0.0086136	0.00021766
-0.0024691	-0.0084074	0.0027137	-0.001843	-0.0144939	-0.0064539	-0.0181745	-0.0039639	0.0027137	0.00463897	0.00587878	-0.0018251	-0.0065612	-0.0063642	-0.0080097	-0.0041247
-0.008289	-0.0109265	0.00653121	0.00144426	-0.006659	0.00062854	-0.0159712	-0.0054887	0.00653121	0.00928344	0.00062734	-0.0044849	-0.0079059	-0.0045049	-0.0063674	0.00091834
0.00274	-0.0055314	-0.0051062	0.00107575	-0.0043364	0.00126923	-0.0156523	-0.0006912	-0.0051062	0.0102128	0.0171232	0.00269761	-0.0071324	-0.0063218	-0.0015635	0.00202575
-0.0041262	-0.0045933	-0.0017228	0.00809413	-0.0030851	0.00084463	-0.0115799	0.00178734	-0.0017228	0.0107239	0.00139856	0.0129186	-0.0051567	-0.0030436	-0.0050869	-0.0002743
-0.007518	-0.0054656	0.00030972	0.00130582	-0.0051205	-0.0027589	-0.0163118	-0.0030092	0.00030972	0.00400525	0.00218948	-0.0026051	-0.0059234	-0.0034164	-0.0036036	-0.0025115
-0.0058448	-0.0003024	0.00098715	0.00456314	-0.0027355	0.00086792	-0.0109962	-0.0031393	0.00098715	0.0062571	0.00310612	-0.0011481	0.00167816	0.0021614	-0.0037616	-0.0002625
-0.0050869	-0.0043985	0.00082794	0.00154811	-0.0072103	0.00015352	-0.0122888	-0.0023917	0.00082794	0.00480232	0.00376182	0.00114969	-0.0082133	-0.0037773	0.00082794	0.00459487
-0.0002743	0.00137669	0.00459487	0.00628771	0.00026997	0.0044621	-0.0071372	-0.000856	0.00459487	0.0110341	0.00942021	0.00349701	-0.0076404	0.00350887	-0.0043985	0.00137669
-0.0001312	-0.0003459	0.00463897	0.0192306	0.00218948	0.00820541	-0.005003	0.0035756	-0.0084074	-0.0003459	0.00444175	0.00101102	-0.0120202	-0.0052497	-0.0031967	-0.0022163
0.00160465	0.00709107	0.00928344	0.0129807	0.00310612	0.00916946	-0.0045809	0.00649493	-0.0109265	0.00709107	0.00641694	0.00784578	-0.0076994	-0.0034097	-0.0026065	0.00229039
0.00113805	0.00684525	0.0102128	0.011218	0.00376182	0.00882971	-0.0037967	0.00691833	-0.0055314	0.00684525	0.00470332	0.0106886	-0.0063069	-0.0065759	0.00310902	0.00378681
0.00742279	0.0070193	0.0107239	0.0102617	0.00942021	0.0104918	-0.0028378	0.00970121	-0.0045933	0.0070193	0.00775887	0.00297716	-0.002817	-0.0001225	-0.0023917	-0.000856
0.00102389	0.00057728	0.00400525	0.0079826	-0.0026051	0.00175321	-0.0082133	0.00568	-0.0054656	0.00057728	-0.0006685	-0.0047825	-0.0042679	0.00290239	-0.0027411	-0.0002247
-0.0011999	0.00100699	0.0062571	0.0105523	-0.0011481	0.0232093	-0.0076404	0.00665264	-0.0003024	0.00100699	0.0023986	-0.0011782	0.00050152	0.00378922	0.00015352	0.0044621
0.0020614	4.9e-05	0.00480232	0.0298947	0.00114969	0.00897789	-0.0037773	0.00649531	-0.0043985	4.9e-05	0.00183064	0.00193033	-0.0064299	0.00223441	0.00154811	0.00628771
0.00317995	0.00502327	0.0110341	0.0119462	0.00349701	0.0096404	0.00350887	0.00631993	0.00137669	0.00502327	0.00564996	0.00225994	-0.0056723	0.00218188	-0.0049752	0.00361131
-0.0199528	-0.0141728	-0.0302678	-0.0141728	-0.0153961	-0.0126542	-0.01331	-0.0063854	-0.0094061	0.00214002	0.00208396	-0.0046616	-0.0100829	-0.0036447	-0.0171638	-0.0119661
-0.0206204	-0.0218456	-0.0266775	-0.0218456	-0.0176267	-0.004218	-0.0171976	-0.0046327	-0.0055017	0.00507242	0.00337957	-0.0036014	-0.0081896	-0.0029797	-0.0145441	-0.0087643
-0.0189421	-0.0226444	-0.0260927	-0.0226444	-0.0062243	-0.0056645	-0.0215532	-0.0007791	-0.0070547	0.00464778	0.00188564	-0.0029521	-0.0072206	-0.0021381	-0.010544	0.00317574
-0.0180419	-0.0181252	-0.0177574	-0.0181252	-0.0067462	-0.0045819	-0.0138933	-0.002816	-0.0046599	0.00573111	0.00453295	0.00061199	-0.0056658	0.00314386	-0.0171126	-0.0104623
-0.0222909	-0.0205736	-0.0181796	-0.0205736	-0.0046762	-0.0094956	-0.0150513	-0.0036528	-0.0071158	-0.0008369	0.00321971	0.00045687	-0.0035853	0.00170718	-0.0143599	-0.0063439
-0.0186515	-0.0145774	-0.0190775	-0.0145774	-0.0037558	-0.0060061	-0.0096083	-0.0015823	-0.0052981	0.00220359	0.00229847	0.00249067	-0.0014195	0.00484927	-0.0087989	0.0177473
-0.0166471	-0.0082088	-0.0212346	-0.0082088	-0.0080923	0.00054452	-0.0158779	-0.0027411	-0.0031967	0.00496977	0.00331245	-0.0021678	-0.0122052	-0.0054748	-0.0071017	-0.0012715
-0.009727	-0.0146334	-0.0134791	-0.0146334	-0.0074127	-0.0035948	-0.0103289	-0.0002247	-0.0022163	0.00196211	0.00564463	0.00448346	-0.0092501	-0.0029666	-0.008013	-0.0072056
-0.0200311	-0.0105809	-0.0238816	-0.0105809	-0.0085327	-0.0009905	-0.0059199	0.0122095	-0.0069503	0.00493568	0.00567997	0.00412624	-0.0026506	0.00333811	-0.0126864	-0.0103095
-0.012807	-0.0110225	-0.0090604	-0.0110225	-0.0062469	0.00101902	-0.002719	0.00600474	-0.003519	0.00761549	0.00527212	0.00320532	-0.0011621	-0.0027063	-0.0110242	-0.0069099
-0.0099056	-0.0088968	-0.0137467	-0.0088968	-0.000291	-0.0005483	-0.0006979	0.0155765	-0.0049535	0.00714776	0.00886489	0.00273	-0.002084	-0.0031069	-0.002518	-0.0024722
-0.0075462	-0.0086071	-0.0130084	-0.0086071	-0.0061521	0.00140991	-2.741e-05	0.0124068	-0.0009609	0.015475	0.00732688	0.00809024	-0.000616	0.00245605	-0.0087587	-0.006081
-0.0104628	-0.0120209	-0.0207853	-0.0120209	-0.0049793	-0.0042679	-0.0120202	0.0029193	-0.0066713	0.00391869	-0.0001312	0.00102389	0.00956096	0.00123885	-0.0127292	-0.0024427
0.00203264	-0.0099163	-0.0164088	-0.0099163	-0.0076165	0.00050152	-0.0076994	0.00060837	-0.0024501	0.00551367	0.00160465	-0.0011999	0.00280901	0.010563	-0.0079816	-0.0066113
-0.0087587	-0.0086746	-0.008013	-0.0086746	-0.0057102	0.00290239	-0.0052497	0.00853986	-0.0026065	0.00740269	0.00113805	0.0020614	-0.0098951	-0.0017737	-0.0057102	-0.0002986
-0.006081	-0.0092059	-0.0072056	-0.0092059	-0.0002986	0.00378922	-0.0034097	0.00818966	0.00229039	0.00644744	0.00742279	0.00317995	-0.0026048	-0.0021893	-0.0086746	-0.0092059
-0.0210586	-0.01923	-0.0163349	-0.01923	-0.0059321	-0.001843	-0.0169353	-0.0064539	-0.0019401	0.00815509	-0.0010365	-0.0055079	-0.0045766	-0.0016755	-0.0091877	-0.0078491
-0.0093546	-0.0104651	-0.0168521	-0.0104651	-0.0026256	0.00144426	-0.013345	0.00062854	0.00032389	0.0109554	0.00954724	0.00269481	-0.0007034	-0.0023495	-0.0069666	-0.0052833
-0.0119838	-0.0083969	-0.0119203	-0.0083969	-0.0009521	0.00107575	-0.0157839	0.00126923	0.00086469	0.0109799	0.00618691	0.00066662	-0.0015636	0.00026454	-0.0064441	-0.0023452
-0.0081611	-0.0073894	-0.0079768	-0.0073894	-0.0007434	0.00809413	-0.0073352	0.00084463	0.00273967	0.0105454	0.00655415	0.0009639	-0.0009796	0.00604384	-0.0106575	-0.0059836
-0.0124296	-0.007868	-0.014645	-0.007868	0.00362655	0.00130582	-0.0148845	-0.0027589	0.00059512	0.00721306	-0.0036973	-0.0057423	0.00246803	0.00195584	-0.0052533	-0.0054485
-0.0104181	-0.0029231	-0.0110736	-0.0029231	0.00408576	0.00456314	-0.0088382	0.00086792	0.00155623	0.00888383	0.00467288	0.00145467	0.00332832	0.00604462	-0.0076806	-0.0056171
-0.005954	-0.0086136	-0.013578	-0.0086136	-0.0001132	0.00154811	-0.0108933	0.00015352	0.00310902	0.00726012	0.00631855	-0.0001817	-0.0032465	-0.0013366	-0.0049449	0.00048252
-0.0028155	0.00021766	-0.0069702	0.00021766	0.00165563	0.00628771	-0.0052888	0.0044621	0.00378681	0.010161	0.0070895	0.00693008	-0.0019751	0.00128242	-0.0096175	-0.0033984
-0.0045021	-0.0006685	-0.0094425	-0.0006685	0.00444175	0.0192306	-0.0088664	0.00820541	-0.0039639	0.0035756	0.00463897	0.00400525	-0.0018251	0.00269761	-0.0063642	-0.0045049
0.00019038	0.0023986	-0.0012405	0.0023986	0.00641694	0.0129807	-0.0014852	0.00916946	-0.0054887	0.00649493	0.00928344	0.0062571	-0.0044849	0.0129186	-0.0063218	-0.0030436
0.00472801	0.00183064	-0.0033398	0.00183064	0.00470332	0.011218	-0.0017708	0.00882971	-0.0006912	0.00691833	0.0102128	0.00480232	-0.0026051	0.00114969	-0.0034164	0.0021614
0.00134208	0.00564996	-0.0006202	0.00564996	0.00775887	0.0102617	3.4293e-05	0.0104918	0.00178734	0.00970121	0.0107239	0.0110341	-0.0011481	0.00349701	-0.0037773	0.00350887
-0.0032465	-0.0047825	-0.0098951	-0.0047825	0.00101102	0.0079826	-0.0063069	0.00175321	-0.0030092	0.00568	-0.0003459	0.00057728	0.00101102	0.0106886	-0.0052497	-0.0034097
-0.0019751	-0.0011782	-0.0026048	-0.0011782	0.00784578	0.0105523	-0.002817	0.0232093	-0.0031393	0.00665264	0.00709107	0.00100699	0.00784578	0.00297716	-0.0065759	-0.0001225
-0.0013366	0.00193033	-0.0017737	0.00193033	0.0106886	0.0298947	-0.0065759	0.00897789	-0.0023917	0.00649531	0.00684525	4.9e-05	-0.0047825	0.00193033	0.00290239	0.00378922
0.00128242	0.00225994	-0.0021893	0.00225994	0.00297716	0.0119462	-0.0001225	0.0096404	-0.000856	0.00631993	0.0070193	0.00502327	-0.0011782	0.00225994	0.00223441	0.00218188
-0.0181745	-0.0201976	-0.0205102	-0.0201976	-0.0141728	-0.0201976	-0.0126542	-0.001843	-0.0063854	0.0122095	0.00214002	-0.0008369	-0.0046616	-0.0029521	-0.0036447	-0.0029797
-0.0159712	-0.0143946	-0.0161598	-0.0143946	-0.0218456	-0.0143946	-0.004218	0.00144426	-0.0046327	0.00600474	0.00507242	0.00220359	-0.0036014	0.00061199	-0.0021381	0.00314386
-0.0156523	-0.0137085	-0.0184088	-0.0137085	-0.0226444	-0.0137085	-0.0056645	0.00107575	-0.0007791	0.0155765	0.00464778	0.00496977	0.00045687	-0.0021678	0.00170718	0.00484927
-0.0115799	-0.011205	-0.0137899	-0.011205	-0.0181252	-0.011205	-0.0045819	0.00809413	-0.002816	0.0124068	0.00573111	0.00196211	0.00249067	0.00448346	-0.0054748	-0.0029666
-0.0163118	-0.0191317	-0.0249671	-0.0191317	-0.0205736	-0.0191317	-0.0094956	0.00130582	-0.0036528	0.0029193	0.00493568	0.00391869	0.00412624	0.00273	0.00333811	-0.0027063
-0.0109962	-0.0077719	-0.0123418	-0.0077719	-0.0145774	-0.0077719	-0.0060061	0.00456314	-0.0015823	0.00060837	0.00761549	0.00551367	0.00320532	0.00809024	-0.0031069	0.00245605
-0.0122888	-0.0126462	-0.0194431	-0.0126462	-0.0082088	-0.0126462	0.00054452	0.00154811	-0.0027411	0.00853986	0.00714776	0.00740269	0.00102389	0.0020614	0.00123885	0.010563
-0.0071372	-0.007123	-0.0109129	-0.007123	-0.0146334	-0.007123	-0.0035948	0.00628771	-0.0002247	0.00818966	0.015475	0.00644744	-0.0011999	0.00317995	-0.0017737	-0.0021893
-0.005003	-0.0037729	-0.012294	-0.0037729	-0.0105809	-0.0037729	-0.0009905	0.0192306	-0.0064539	0.00820541	0.00815509	0.00721306	-0.0055079	0.00066662	-0.0016755	-0.0023495
-0.0045809	-0.0057093	-0.006512	-0.0057093	-0.0110225	-0.0057093	0.00101902	0.0129807	0.00062854	0.00916946	0.0109554	0.00888383	0.00269481	0.0009639	0.00026454	0.00604384
-0.0037967	-0.0028434	-0.0007351	-0.0028434	-0.0088968	-0.0028434	-0.0005483	0.011218	0.00126923	0.00882971	0.0109799	0.00726012	-0.0057423	-0.0001817	0.00195584	0.00604462
-0.0028378	0.00028645	-0.0049293	0.00028645	-0.0086071	0.00028645	0.00140991	0.0102617	0.00084463	0.0104918	0.0105454	0.010161	0.00145467	0.00693008	-0.0013366	0.00128242
-0.0082133	-0.0064299	-0.0086197	-0.0064299	-0.0120209	-0.0064299	-0.0042679	0.0079826	-0.0027589	0.00175321	0.0035756	0.00568	0.00400525	0.00480232	0.00269761	0.0129186
-0.0076404	-0.0056723	-0.0085384	-0.0056723	-0.0099163	-0.0056723	0.00050152	0.0105523	0.00086792	0.0232093	0.00649493	0.00665264	0.0062571	0.0110341	0.00114969	0.00349701
-0.0037773	0.00223441	-0.0096175	0.00223441	-0.0086746	0.00223441	0.00290239	0.0298947	0.00015352	0.00897789	0.00691833	0.00649531	0.00057728	4.9e-05	0.0106886	0.00297716
0.00350887	0.00218188	-0.0033984	0.00218188	-0.0092059	0.00218188	0.00378922	0.0119462	0.0044621	0.0096404	0.00970121	0.00631993	0.00100699	0.00502327	0.00193033	0.00225994
-0.0039639	-0.0018369	-0.0084074	-0.0018369	-0.01923	-0.0018369	-0.0201976	-0.0018369	-0.001843	0.0192306	0.0122095	0.0029193	-0.0008369	0.00496977	-0.0029521	0.00061199
-0.0054887	-0.0035817	-0.0109265	-0.0035817	-0.0104651	-0.0035817	-0.0143946	-0.0035817	0.00144426	0.0129807	0.00600474	0.00060837	0.00220359	0.00196211	-0.0021678	0.00448346
-0.0006912	-0.0007349	-0.0055314	-0.0007349	-0.0083969	-0.0007349	-0.0137085	-0.0007349	0.00107575	0.011218	0.0155765	0.00853986	0.00391869	0.00740269	0.00273	0.00809024
0.00178734	-0.0006083	-0.0045933	-0.0006083	-0.0073894	-0.0006083	-0.011205	-0.0006083	0.00809413	0.0102617	0.0124068	0.00818966	0.00551367	0.00644744	0.0020614	0.00317995
-0.0030092	-0.0008117	-0.0054656	-0.0008117	-0.007868	-0.0008117	-0.0191317	-0.0008117	0.00130582	0.0079826	0.00820541	0.00175321	0.00721306	0.00726012	0.00066662	0.0009639
-0.0031393	0.00109538	-0.0003024	0.00109538	-0.0029231	0.00109538	-0.0077719	0.00109538	0.00456314	0.0105523	0.00916946	0.0232093	0.00888383	0.010161	-0.0001817	0.00693008
-0.0023917	-0.0049752	-0.0043985	-0.0049752	-0.0086136	-0.0049752	-0.0126462	-0.0049752	0.00154811	0.0298947	0.00882971	0.00897789	0.00568	0.00649531	0.00480232	0.0110341
-0.000856	0.00361131	0.00137669	0.00361131	0.00021766	0.00361131	-0.007123	0.00361131	0.00628771	0.0119462	0.0104918	0.0096404	0.00665264	0.00631993	4.9e-05	0.00502327
0.0035756	0.0043007	-0.0003459	0.0043007	-0.0006685	0.0043007	-0.0037729	0.0043007	-0.0018369	0.0043007	0.0192306	0.0079826	0.0029193	0.00853986	0.00496977	0.00196211
0.00649493	0.00804386	0.00709107	0.00804386	0.0023986	0.00804386	-0.0057093	0.00804386	-0.0035817	0.00804386	0.0129807	0.0105523	0.00060837	0.00818966	0.00740269	0.00644744
0.00691833	0.0138535	0.00684525	0.0138535	0.00183064	0.0138535	-0.0028434	0.0138535	-0.0007349	0.0138535	0.011218	0.0298947	0.00175321	0.00897789	0.00726012	0.010161
0.00970121	0.0130504	0.0070193	0.0130504	0.00564996	0.0130504	0.00028645	0.0130504	-0.0006083	0.0130504	0.0102617	0.0119462	0.0232093	0.0096404	0.00649531	0.00631993
0.00568	0.00684708	0.00057728	0.00684708	-0.0047825	0.00684708	-0.0064299	0.00684708	-0.0008117	0.00684708	0.0043007	0.00684708	0.0079826	0.0298947	0.00853986	0.00818966
0.00665264	0.00810134	0.00100699	0.00810134	-0.0011782	0.00810134	-0.0056723	0.00810134	0.00109538	0.00810134	0.00804386	0.00810134	0.0105523	0.0119462	0.00897789	0.0096404
0.00649531	0.0101008	4.9e-05	0.0101008	0.00193033	0.0101008	0.00223441	0.0101008	-0.0049752	0.0101008	0.0138535	0.0101008	0.00684708	0.0101008	0.0298947	0.0119462
0.00631993	0.010863	0.00502327	0.010863	0.00225994	0.010863	0.00218188	0.010863	0.00361131	0.010863	0.0130504	0.010863	0.00810134	0.010863	0.0101008	0.010863

## Sheet: Fig 3B
control	LiCl
-0.0277091	-0.0287765		Fig 3B. Scatter plot of average selection coefficients of all mutants in the WT/A library, in control vs LiCl conditions.
-0.0195175	-0.0320644
-0.0212367	-0.0362242
-0.0135507	-0.0289496		Pearson r
-0.0226737	-0.0357556		r	0.8876
-0.018988	-0.0316992		95% confidence interval	0.8583 to 0.9111
-0.0215969	-0.0393721		R squared	0.7878
-0.0136923	-0.0277174
-0.0236475	-0.0310333		P value
-0.0217123	-0.0343073		P (two-tailed)	<0.0001
-0.0217472	-0.0446104		P value summary	****
-0.0136752	-0.0253422		Significant? (alpha = 0.05)	Yes
-0.0263987	-0.0375546
-0.0214324	-0.0335782		Number of XY Pairs	255
-0.0197713	-0.0315723
-0.0133382	-0.0266344
-0.0259001	-0.0373658
-0.0181263	-0.0320431
-0.0243793	-0.0348127
-0.0146325	-0.0258599
-0.0228291	-0.0302807
-0.0203939	-0.0335947
-0.022466	-0.0380415
-0.0134508	-0.0259846
-0.0252999	-0.0332123
-0.0229308	-0.0364318
-0.0236161	-0.0309174
-0.0128696	-0.0230607
-0.0258333	-0.0323642
-0.0198075	-0.0336407
-0.0215473	-0.0304646
-0.011878	-0.0260168
-0.0217037	-0.0350527
-0.0180318	-0.031224
-0.0197961	-0.0312078
-0.0128424	-0.0278313
-0.0236841	-0.0380926
-0.0181271	-0.0372094
-0.0183815	-0.0327186
-0.0116309	-0.0277165
-0.0258762	-0.0386411
-0.0227053	-0.0352715
-0.0212509	-0.0328963
-0.0105397	-0.0264668
-0.0228296	-0.0338428
-0.0182123	-0.0342303
-0.0194414	-0.0321621
-0.0099149	-0.0288738
-0.0253418	-0.0406907
-0.0216797	-0.0346375
-0.0215065	-0.0332919
-0.0123543	-0.0268351
-0.0231747	-0.0390328
-0.0180364	-0.0315113
-0.0199576	-0.0340126
-0.0108135	-0.0254928
-0.0238441	-0.0376532
-0.0202332	-0.0343673
-0.0206558	-0.0299404
-0.009235	-0.0218746
-0.0219764	-0.0356525
-0.0190798	-0.0322443
-0.0193166	-0.0287663
-0.0086529	-0.0245668
-0.0227918	-0.0388897
-0.0193113	-0.0309125
-0.019977	-0.0380748
-0.0119454	-0.0267239
-0.0222399	-0.036481
-0.0185746	-0.031321
-0.0195427	-0.0320499
-0.008535	-0.0195206
-0.0276882	-0.0389138
-0.019493	-0.0350572
-0.0215692	-0.0302659
-0.0096028	-0.017672
-0.0248306	-0.0361169
-0.0167011	-0.0302982
-0.0188733	-0.0341216
-0.0082681	-0.0204172
-0.0246824	-0.0378323
-0.021079	-0.0363991
-0.0213204	-0.0317312
-0.010675	-0.022289
-0.0220098	-0.0306138
-0.0181509	-0.0304398
-0.0175849	-0.0300786
-0.0077463	-0.0224996
-0.0234033	-0.0348045
-0.0177649	-0.0283238
-0.0156671	-0.0249651
-0.0061151	-0.014497
-0.018128	-0.0303461
-0.0127788	-0.0269897
-0.015014	-0.0215884
-0.0045279	-0.0161192
-0.0232881	-0.0337517
-0.0195385	-0.0286717
-0.0208492	-0.0368562
-0.009405	-0.0233662
-0.02158	-0.0356222
-0.0176222	-0.0321889
-0.0190766	-0.0301916
-0.0092504	-0.0222125
-0.0231008	-0.0338571
-0.0202351	-0.0320459
-0.0180832	-0.0291834
-0.0064235	-0.0209817
-0.0232588	-0.0307718
-0.0164647	-0.0274676
-0.0161381	-0.0297133
-0.0072579	-0.0187213
-0.0204196	-0.0359455
-0.0180323	-0.0306207
-0.0178073	-0.0308765
-0.0089586	-0.0205039
-0.020672	-0.0309207
-0.0139779	-0.0261899
-0.0142223	-0.0285867
-0.0070433	-0.018715
-0.0193185	-0.0285232
-0.0162461	-0.0293274
-0.0111396	-0.0233393
-0.0039372	-0.0124226
-0.0159141	-0.0282517
-0.0117501	-0.0190727
-0.0098131	-0.0256071
-0.0038119	-0.0104745
-0.0171517	-0.0233392
-0.0179493	-0.0358421
-0.0188872	-0.0340814
-0.0074501	-0.0204661
-0.0200691	-0.0321236
-0.0183392	-0.0239379
-0.0213188	-0.023701
-0.0067798	-0.0173992
-0.0260881	-0.0380841
-0.0210234	-0.0312874
-0.0164696	-0.0277609
-0.0062439	-0.0153882
-0.0196899	-0.0516995
-0.0154107	-0.0271268
-0.018627	-0.0310021
-0.0045964	-0.0160556
-0.0273956	-0.0314481
-0.0196228	-0.0323389
-0.0188059	-0.029062
-0.0078862	-0.0318926
-0.0210525	-0.0346065
-0.0171379	-0.0274179
-0.0186205	-0.0274263
-0.0073193	-0.0215749
-0.0200258	-0.029502
-0.0181812	-0.0329772
-0.0142738	-0.0331464
-0.0026674	-0.0125025
-0.0192825	-0.0282736
-0.0144073	-0.0228876
-0.0121767	-0.0221762
-0.0031182	-0.0151359
-0.0229302	-0.0379551
-0.017632	-0.0294136
-0.018089	-0.0302671
-0.0077406	-0.0176447
-0.0202048	-0.0342412
-0.0160498	-0.0264558
-0.0167063	-0.0253308
-0.0060527	-0.0195968
-0.0246027	-0.0425728
-0.0174223	-0.0332578
-0.0129316	-0.0234544
-0.0016067	-0.0087827
-0.0162556	-0.0351848
-0.0154009	-0.0212775
-0.0131354	-0.0244726
-0.0037632	-0.0162126
-0.0200671	-0.0355076
-0.0159103	-0.0291366
-0.0149753	-0.0306591
-0.0049068	-0.0191405
-0.0202884	-0.0293101
-0.01356	-0.0245664
-0.0119167	-0.0223778
-0.0039855	-0.0140396
-0.0162394	-0.0295147
-0.0121622	-0.0237188
-0.0100948	-0.0136709
-0.0010584	-0.0040639
-0.014603	-0.0226786
-0.0101518	-0.0141114
-0.0058678	-0.0182742
-0.0017498	-0.0066166
-0.0221948	-0.0259355
-0.0191844	-0.025953
-0.0197081	-0.0315549
-0.0052322	-0.0199854
-0.0206815	-0.027054
-0.014125	-0.0201449
-0.01436	-0.0216463
-0.0037982	-0.0184892
-0.0222151	-0.0268473
-0.0189317	-0.0292824
-0.0120095	-0.0239637
-0.003955	-0.0118699
-0.0203556	-0.0261593
-0.0116644	-0.0233391
-0.0114142	-0.0210874
-0.0031131	-0.0101182
-0.0195429	-0.0342771
-0.0153513	-0.0255393
-0.0122041	-0.0201698
-0.0059755	-0.0186855
-0.0185228	-0.0270482
-0.0127295	-0.019401
-0.0111223	-0.0205883
-0.0036986	-0.0151357
-0.0178294	-0.0249239
-0.0115719	-0.0181599
-0.0073213	-0.0135821
2.2525e-05	-0.0053746
-0.0124968	-0.0159506
-0.0084648	-0.010794
-0.0052932	-0.0122486
-0.0016847	-0.0032532
-0.0199145	-0.0262483
-0.0159245	-0.0332308
-0.0136516	-0.023328
-0.0064437	-0.0135527
-0.0170801	-0.0288635
-0.0127502	-0.0225143
-0.0128763	-0.0282615
-0.0043243	-0.0153596
-0.0199816	-0.0273885
-0.0115509	-0.0256812
-0.0091789	-0.0148064
-0.0021538	-0.0065337
-0.0154661	-0.0234621
-0.0104008	-0.0242396
-0.0084128	-0.0188901
-0.0027379	-0.0067298
-0.01516	-0.0263834
-0.010348	-0.0191653
-0.0091112	-0.0251351
-0.0029279	-0.011581
-0.0131942	-0.024938
-0.0079272	-0.0145536
-0.0057106	-0.0110169
-0.0015909	-0.0094416
-0.0107221	-0.0153824
-0.0063434	-0.0137059
-0.0009365	-0.0058374
0.00124807	0.00189734
-0.0081517	-0.0089921
-0.006644	-0.0093875
-0.0027616	-0.0045615

## Sheet: Fig 3C
0 C	0 L	1 C	1 L	2 C	2 L	3 C	3 L	4 C	4 L	5 C	5 L	6 C	6 L	7 C	7 L
-0.0265128	-0.0219168	-0.0122229	-0.0332001	-0.0120708	-0.0314931	-0.0121867	-0.0282316	-0.0107221	-0.0312448	-0.0092571	-0.0293579	-0.0095728	-0.0307422	-0.0034891	-0.0132221		Fig 3C. Selection coefficients of all mutants in the WT/A library with the indicated number of WT phosphosites (S or T), in control vs LiCl conditions.
-0.0221349	-0.0270625	-0.0133845	-0.0356888	-0.0144449	-0.0322017	-0.0099597	-0.0273326	-0.0108432	-0.0279416	-0.0092549	-0.0373759	-0.0018947	-0.0174619	-0.0016073	-0.0152501
-0.0296723	-0.0283334	-0.0189302	-0.0446802	-0.0221266	-0.0357754	-0.0206799	-0.0369639	-0.0121409	-0.0266204	-0.0089247	-0.0295112	-0.0040266	-0.0221626	0.00164638	-0.0089299
-0.0325165	-0.0377931	-0.0215402	-0.029294	-0.0149929	-0.0456107	-0.0188155	-0.0319348	-0.0161182	-0.0388368	-0.0067338	-0.0234336	-0.0056965	-0.0217706	-0.0014094	-0.0071984
		-0.0248862	-0.0422584	-0.0219976	-0.0366554	-0.011409	-0.0253697	-0.015188	-0.0272865	-0.0162811	-0.0344955	-0.001418	-0.0162383	-0.0007701	-0.0154113
		-0.0204051	-0.0447015	-0.0219001	-0.0549919	-0.0154022	-0.0368428	-0.0092751	-0.0336846	-0.0164396	-0.0304135	-0.0070159	-0.0208748	0.00365036	9.5712e-05
		-0.0210136	-0.0421861	-0.0123728	-0.0414778	-0.0205618	-0.045325	-0.0104136	-0.0313645	-0.0089439	-0.0226707	-0.0085245	-0.0345851	-0.0045779	-0.0114578
		-0.005938	-0.0163381	-0.0230606	-0.0321397	-0.0203609	-0.0400815	-0.0141844	-0.0369169	-0.0048067	-0.0277448	0.00078331	-0.0185156	-0.0026724	-0.0063415
		-0.0190707	-0.0308799	-0.0189956	-0.0371691	-0.0180493	-0.0303342	-0.0174792	-0.0355922	-0.0030236	-0.0182293	-0.0035297	-0.023703	-0.0040283	-0.0089852
		-0.0225335	-0.0364988	-0.0240579	-0.0278658	-0.0211244	-0.0342604	-0.0115619	-0.0291846	-0.0088727	-0.031849	-0.0013701	-0.018819	-0.0004632	-0.0023129
		-0.0167452	-0.037059	-0.0163336	-0.0342081	-0.012737	-0.0348803	-0.0141216	-0.0338108	-0.0138578	-0.0193399	0.00197914	-0.0053826	-0.0019567	0.00080959
		-0.0207148	-0.0253999	-0.0193958	-0.031573	-0.0150779	-0.0429761	-0.0211409	-0.0414418	-0.0078915	-0.0252671	-0.007611	-0.0164919	-0.0028548	-0.0023049
		-0.0214257	-0.0321315	-0.0172973	-0.0340568	-0.0176725	-0.0384962	-0.0180907	-0.0365763	-0.0032363	-0.0260804	-0.0065696	-0.0249312	-0.0030069	-0.0089194
		-0.0239334	-0.0381695	-0.0208275	-0.0416605	-0.019786	-0.0363399	-0.0190564	-0.0308719	-0.0125898	-0.0280182	-0.0016256	-0.0116377	0.00048201	0.004646
		-0.0230497	-0.0446609	-0.0212747	-0.0385732	-0.0209309	-0.0379388	-0.021722	-0.036679	-0.0166426	-0.0298391	-0.0017508	-0.0228842	-0.0049792	-0.0085633
		-0.0168051	-0.0198695	-0.0142292	-0.0447699	-0.0205127	-0.0375524	-0.0069702	-0.0249803	-0.0069855	-0.0181391	0.00237137	-0.0115967	-0.0018358	0.00118903
		-0.0182162	-0.0307867	-0.0139124	-0.0291203	-0.015502	-0.0363279	-0.005608	-0.0128731	-0.0093588	-0.030728	-0.0049888	-0.0049732	-0.0037506	-0.0107286
		-0.0231416	-0.0362135	-0.018462	-0.042579	-0.0173003	-0.0296835	-0.0131142	-0.0313655	-0.0124531	-0.0316129	-0.004568	-0.0184174	-0.0024613	-0.0064347
		-0.0265184	-0.0274037	-0.0206574	-0.0412006	-0.0220867	-0.0444979	-0.0155112	-0.0410528	-0.0107264	-0.034051	-0.0052339	-0.0155492	-0.0038854	-0.0013886
		-0.0198343	-0.0300806	-0.0211312	-0.0397046	-0.0207988	-0.037801	-0.0066368	-0.0269291	-0.0089981	-0.0267623	-0.0010639	-0.0079814	-0.0031591	-0.0083721
		-0.0242645	-0.0400685	-0.0162113	-0.0399942	-0.0094842	-0.032819	-0.0114851	-0.0343847	-0.0135991	-0.036008	-0.0076854	-0.0315786	-0.0002418	-0.0071926
		-0.0171696	-0.0269513	-0.0140524	-0.0310592	-0.0149784	-0.0303165	-0.0137931	-0.0346814	-0.0053938	-0.0157953	-0.0079303	-0.0197363	0.00207676	0.00193592
		-0.0185604	-0.034465	-0.0126587	-0.0387962	-0.020467	-0.0323769	-0.015823	-0.0327787	-0.0029476	-0.0286314	-0.000781	-0.0141159	-0.0060062	-0.0070791
		-0.0198362	-0.025656	-0.0131059	-0.0381328	-0.0158581	-0.0386516	-0.0133682	-0.0246683	-0.0005429	-0.0142978	-0.0079867	-0.0145324	-3.919e-05	-0.0052621
		-0.0285602	-0.0333907	-0.0170733	-0.0311944	-0.0225847	-0.0238593	-0.0148654	-0.0328433	-0.0094536	-0.0229038	-0.0058463	-0.0109862	-0.0039796	-0.0089619
		-0.025887	-0.0364958	-0.032266	-0.0487907	-0.0229929	-0.0359597	-0.0056719	-0.0244258	-0.0069457	-0.0293147	-0.0032278	-0.0167901	-0.0024677	-0.0024688
		-0.0285011	-0.0338795	-0.0212761	-0.0224604	-0.0167927	-0.0439572	-0.0137344	-0.0375185	-0.0037942	-0.0269524	0.00080728	-0.000168	-0.0025431	-0.003504
		-0.0325006	-0.0393587	-0.0210427	-0.0418397	-0.0210232	-0.033827	-0.0148072	-0.0303682	-0.002387	-0.0135228	-0.0082741	-0.0079692	-0.0035284	-0.009044
		-0.0330239	-0.0350046	-0.0136836	-0.0197385	-0.0176522	-0.032945	-0.0164038	-0.0339868	-0.0136214	-0.0193339	-0.0090249	-0.0234499	-0.0023447	-0.0062432
		-0.0253066	-0.0303883	-0.0182858	-0.0290876	-0.0202836	-0.0367379	-0.0138025	-0.0325003	-0.011309	-0.0291388	-0.0027194	-0.0175379	-0.0012168	0.00091171
		-0.0285433	-0.0342467	-0.0226804	-0.029479	-0.015347	-0.0269118	-0.0217437	-0.0290357	-0.0037209	-0.0210063	-0.0070192	-0.0183774	-0.0110128	-0.01045
		-0.0260276		-0.0214585	-0.0410408	-0.018911	-0.0408175	-0.0129184	-0.0298341	-0.0106069	-0.0313545	-0.0068652	-0.0212685	-0.0064988	-0.0078313
				-0.0253036	-0.0349236	-0.0189849	-0.0404674	-0.0144869	-0.0380366	-0.0072781	-0.0234303	-0.0043025	-0.0139099
				-0.024465	-0.0571652	-0.0224019	-0.0356196	-0.0171498	-0.0327921	-0.0106336	-0.0274643	-0.0101195	-0.0167099
				-0.0167405	-0.0346063	-0.015213	-0.0454765	-0.0171111	-0.025691	-0.0103382	-0.0155467	-0.0090662	-0.0304849
				-0.0222584	-0.033427	-0.0063097	-0.0285487	-0.0054381	-0.0195739	-0.0128965	-0.0242867	-0.0011458	-0.0195854
				-0.0174567	-0.0349964	-0.0114136	-0.0271652	-0.0046629	-0.0147912	-0.0042026	-0.0296712	-0.0026072	-0.0183676
				-0.0162028	-0.0257338	-0.0172676	-0.0260478	-0.0103481	-0.0257069	-0.005225	-0.0156434	-0.0041061	-0.0130301
				-0.0185342	-0.0384895	-0.016023	-0.0381482	-0.0110182	-0.0478644	-0.0090693	-0.0246	0.00107004	-0.0041352
				-0.0196809	-0.0333191	-0.0212444	-0.0294425	-0.0039492	-0.0451756	-0.0105296	-0.0247456	-0.0110203	-0.0076675
				-0.02278	-0.0294543	-0.0172837	-0.0735589	-0.0113507	-0.0249846	-0.0041261	-0.0291432	-0.0023698	-0.0163861
				-0.0210067	-0.0368277	-0.0150665	-0.0412184	-0.020716	-0.0299387	-0.0098084	-0.0232745	-0.0012154	-0.0087507
				-0.0233143	-0.0413778	-0.0195864	-0.029496	-0.0142012	-0.0341325	-0.0083944	-0.0219084	-0.001844	-0.0206463
				-0.0185493	-0.0445833	-0.016668	-0.0321962	-0.009257	-0.0365478	-0.006158	-0.0232595	0.0001082	-0.0024735
				-0.0168862	-0.031072	-0.017046	-0.0322988	-0.0256388	-0.0331553	-0.0051021	-0.012663	-0.0046458	-0.0136471
				-0.0179622	-0.040122	-0.016135	-0.0302086	-0.0064209	-0.0222518	-0.0076183	-0.0176747	-0.0019774	-0.011806
				-0.0238413	-0.035291	-0.0130169	-0.0367273	-0.012683	-0.0339554	-0.0080224	-0.0184675	-0.0041346	-0.0228608
				-0.0181774	-0.0385015	-0.0154454	-0.0301819	-0.017423	-0.0255321	-0.011938	-0.0253583	-0.0018755	-0.0074751
				-0.02187	-0.0357384	-0.0204031	-0.0540972	-0.0120222	-0.0368011	-0.013952	-0.0326664	-0.0111379	-0.0276171
				-0.0148818	-0.0326564	-0.015232	-0.0370456	-0.0103912	-0.0258673	-0.0107463	-0.033631	-0.0085032	-0.023246
				-0.0202264	-0.0362916	-0.0182699	-0.0205212	-0.0138305	-0.0392777	-0.0055625	-0.0149888	-0.0008352	-0.012898
				-0.0217364	-0.0316106	-0.0165926	-0.0391755	-0.0143745	-0.0250641	-0.0128765	-0.0203611	-0.0067061	-0.0130564
				-0.0252354	-0.028294	-0.0144432	-0.0349732	-0.0125802	-0.0360617	-0.0075654	-0.0151739	-0.0058454	-0.0048037
				-0.0320685	-0.0371935	-0.0178613	-0.0273844	-0.016497	-0.0351533	-0.0076615	-0.0346973	-0.0028231	-0.0122121
				-0.0203119	-0.0192737	-0.0135656	-0.0469281	-0.0156317	-0.0327703	-0.0095909	-0.030898	0.0014301	-0.013537
				-0.0193232	-0.0424297	-0.0165698	-0.0250857	-0.0034194	-0.0229813	-0.0103422	-0.0139716	-0.006751	-0.0037309
				-0.0142937	-0.0201424	-0.0139614	-0.0322303	-0.0078221	-0.0181359	-0.0121785	-0.0259434	-0.0083323	-0.0202631
				-0.0191623	-0.0264567	-0.0137764	-0.0250431	-0.0108435	-0.019869	-0.0104645	-0.0300734	-0.0064477	-0.0152328
				-0.0176018	-0.0319013	-0.0201685	-0.0340504	-0.0144297	-0.0340453	-0.0104842	-0.0296875	-0.0090481	-0.0173283
				-0.0241431	-0.0343324	-0.0171558	-0.0341248	-0.0100392	-0.0281659	-0.0090759	-0.0210952	-0.0061663	-0.0133219
				-0.0161824	-0.0292367	-0.012711	-0.0250977	-0.0158818	-0.0234607	-0.0183286	-0.0319867	-0.0022959	-0.0108138
				-0.0295527	-0.0298932	-0.018387	-0.0325651	-0.0112171	-0.0255729	-0.0167644	-0.0242409	-0.0106673	-0.0169722
				-0.024159	-0.0373875	-0.0202635	-0.041249	-0.005076	-0.0101244	-0.0068006	-0.0191188	-0.0094237	-0.0176428
				-0.0276201	-0.0318611	-0.0187031	-0.0338989	-0.0127517	-0.0272841	-0.0064515	-0.0207807	-0.0079814	-0.0107633
				-0.0226564	-0.0310283	-0.0248444	-0.0224763	-0.0131763	-0.0256665	-0.002758	-0.0167088	-0.0054749	-0.0107777
				-0.0237815	-0.034906	-0.0233904	-0.0265343	-0.0149986	-0.0405917	-0.0069984	-0.0280847	-0.0050595	-0.0123598
				-0.0153359	-0.035606	-0.0124331	-0.0273636	-0.0118986	-0.0216469	-0.0127181	-0.0203685	-0.0031634	-0.0055827
				-0.0180026	-0.0307249	-0.0197671	-0.0433791	-0.0133316	-0.0328164	-0.0090011	-0.0247517	-0.0093669	-0.0138097
				-0.0238535	-0.0320451	-0.023215	-0.0331779	-0.0174574	-0.0328221	-0.0059184	-0.0217059	-0.005888	-0.0145503
				-0.0325959	-0.0344844	-0.0192907	-0.0344553	-0.0114522	-0.0318253	-0.0156015	-0.0266323	-0.0085482	-0.0111426
				-0.0221525	-0.0315483	-0.0200811	-0.0316249	-0.0139706	-0.0241858	-0.0146459	-0.0317679	-0.0048756	-0.0093304
				-0.0166522	-0.0336948	-0.0214345	-0.0335643	-0.0119452	-0.0261996	-0.0077153	-0.0207911	-0.0004214	-0.0035753
				-0.0213413	-0.0272317	-0.0193781	-0.0321463	-0.0119393	-0.027688	-0.012578	-0.0260423	-0.0091942	-0.0114348
				-0.0228301	-0.031463	-0.0202982	-0.0349921	-0.0157281	-0.0308064	-0.0121969	-0.0315306	-0.0042947	-0.0109043
				-0.0247967	-0.0349507	-0.0186735	-0.0399637	-0.0221789	-0.0332108	-0.0132944	-0.0318351	-0.0041574	-0.0117697
				-0.0214161	-0.03394	-0.0247697	-0.0384204	-0.013145	-0.0298144	-0.0084679	-0.0222968	-0.0019789	-0.0046461
				-0.0196294	-0.0328755	-0.0089602	-0.0262401	-0.0100161	-0.0259218	-0.0151007	-0.0243978	-0.0087637	-0.0168944
				-0.0164072	-0.0335446	-0.0149102	-0.0342524	-0.0164147	-0.03696	-0.0014841	-0.0193707	-0.0065908	-0.0153047
				-0.0176807	-0.0311694	-0.020313	-0.0338899	-0.0194337	-0.0353549	-0.0042024	-0.0316819	-0.0042128	-0.0086266
				-0.0199941	-0.033108	-0.0162401	-0.0373723	-0.0116174	-0.0274798	-0.0016277	-0.0156262	-0.006448	-0.0136342
				-0.0244784	-0.0309947	-0.0201593	-0.032974	-0.016524	-0.0298682	-0.0129143	-0.0188364	-0.0020149	-0.0152382
				-0.0161368	-0.0299053	-0.0190509	-0.0416596	-0.0173722	-0.0283201	-0.0113802	-0.0257195	-0.0051598	-0.0105087
				-0.0166746	-0.0431725	-0.0220287	-0.034074	-0.0170962	-0.0376719	-0.006756	-0.0225707	-0.0025645	-0.0052513
				-0.0232329	-0.0303586	-0.0172852	-0.0287057	-0.0210202	-0.0197757	0.00052647	-0.0039599	-0.0048021	-0.0083831
				-0.0141548	-0.0265047	-0.0201287	-0.0297049	-0.0198689	-0.0339553	-0.0182161	-0.0189081	-0.0076816	-0.023812
				-0.0240589	-0.0280524	-0.019894	-0.0325924	-0.0058524	-0.0141597	-0.012951	-0.0250791	-0.0070496	-0.0142443
				-0.0239788	-0.029641	-0.0162115	-0.0267043	-0.0090329	-0.0138295	-0.0035233	-0.0212585	-0.0089376	-0.0170169
				-0.0262546	-0.0365046	-0.0188659	-0.0439704	-0.0151741	-0.0333305	-0.0113886	-0.0233398	-0.0094452	-0.0184989
				-0.0235052	-0.0364136	-0.0183884	-0.0384063	-0.0153106	-0.0382956	-0.0098443	-0.0254773	-0.0077324	-0.0087282
				-0.0296769	-0.0363912	-0.0177918	-0.0323299	-0.0081155	-0.0201893	-0.0093282	-0.0215462	-0.0191976	-0.021734
				-0.0192329	-0.0367467	-0.0219036	-0.0331171	-0.0159619	-0.0290658	-0.0087118	-0.0110696	-0.0122381	-0.0197157
				-0.024578	-0.0307445	-0.0086485	-0.014282	-0.0126179	-0.030375	-0.0092722	-0.028335	-0.0041291	-0.0116795
				-0.0322076	-0.036057	-0.0181696	-0.0132645	-0.0135946	-0.0239609	-0.0009713	-0.0166023	-0.003441	-0.0120023
				-0.0371573	-0.0326172	-0.0249913	-0.0184564	-0.0119875	-0.0243061	-0.0015507	-0.0164236	-0.0054062	-0.0119496
				-0.0219234	-0.0245457	-0.0303881	-0.0232666	-0.0125539	-0.0318428	-0.0096013	-0.0261381	-0.0041193	-0.001155
				-0.0221049	-0.029279	-0.0129139	-0.0274577	-0.0094401	-0.0229936	-0.0088604	-0.0165759	-0.0126091	-0.0184765
				-0.0308056	-0.0292751	-0.0221478	-0.0563087	-0.015249	-0.0316451	-0.0056972	-0.0227066	-0.0086437	-0.0172293
				-0.0290746	-0.0393976	-0.0154022	-0.0243729	-0.0169476	-0.0256364	-0.0101844	-0.0202705	-0.0010632	-0.0089418
				-0.0346257	-0.0430649	-0.0195295	-0.0336969	-0.0183393	-0.033492	-0.0085423	-0.0241744	-0.0063241	-0.0076819
				-0.0278146	-0.0397147	-0.0187508	-0.0346245	-0.0169534	-0.0284181	-0.0111309	-0.0120294	-0.0019681	-0.0038528
				-0.027768	-0.0362259	-0.0168314	-0.0194987	-0.0222848	-0.0322391	-0.0029506	-0.0165499	-0.0150304	-0.0131208
				-0.0297054	-0.0381352	-0.0128893	-0.0291425	-0.0138943	-0.0292355	-0.0068689	-0.0178352	-0.0103329	-0.0078666
				-0.0414573	-0.0344816	-0.0182212	-0.026716	-0.0156499	-0.0286502	-0.0068217	-0.0095544	-0.0037714	-0.0112585
				-0.0380048	-0.0435092	-0.0197086	-0.0380638	-0.0193323	-0.0376745	-0.0118641	-0.0222399	-0.0036967	-0.0060324
				-0.0354417	-0.0427211	-0.0196936	-0.0522213	-0.0182039	-0.03036	-0.0090894	-0.0310812	-0.0140162	-0.0208683
				-0.0264558	-0.0377464	-0.0178456	-0.0388737	-0.0036451	-0.0117106	-0.0117347	-0.0220735	-0.0106271	-0.0172735
				-0.024983	-0.0371114	-0.0192038	-0.025847	-0.0051306	-0.0143094	-0.0104117	-0.0098795	-0.0058827	-0.0106834
				-0.02544	-0.0334742	-0.0247022	-0.0296527	-0.0171935	-0.0246255	-0.011884	-0.0249129	-0.0105678	-0.0169914
				-0.0375652	-0.0380114	-0.0181085	-0.0286464	-0.0242349	-0.0247116	-0.0088587	-0.023366	-0.0091358	-0.0130395
				-0.0291111	-0.0364471	-0.0189434	-0.0228624	-0.0106995	-0.0393444	-0.0041643	-0.0268699	-0.0141631	-0.0153126
				-0.0334584	-0.0408857	-0.0224355	-0.0378094	-0.0151196	-0.0273232	-0.0076529	-0.0294457	-0.0034188	-0.0043935
				-0.0251805	-0.0371925	-0.0189623	-0.0188278	-0.015331	-0.0268291	-0.0035542	-0.0179869	-0.0127795	-0.0158852
					-0.0373562	-0.0183287	-0.0249187	-0.0125048	-0.0330103	-0.0139365	-0.0244795
						-0.0160259	-0.0249204	-0.0214143	-0.0449369	-0.0114688	-0.0256394
						-0.0204326	-0.0319063	-0.0154543	-0.0267418	-0.0124844	-0.0223903
						-0.022859	-0.0327033	-0.0099265	-0.0154838	-0.0113115	-0.0224406
						-0.0177462	-0.026798	-0.0134928	-0.0209446	-0.0181196	-0.029027
						-0.0228654	-0.032574	-0.0137685	-0.0218075	-0.0194287	-0.0299629
						-0.022769	-0.0305091	-0.0156343	-0.0459564	-0.0110321	-0.020702
						-0.0213051	-0.0318883	-0.0141305	-0.0233951	-0.0076185	-0.0204207
						-0.0256374	-0.0311749	-0.0171664	-0.0427809	-0.0083795	-0.007075
						-0.0247234	-0.0290175	-0.0105655	-0.0311241	-0.0141849	-0.0233744
						-0.0155022	-0.0237155	-0.0138915	-0.0325023	-0.0142572	-0.0212701
						-0.0167101	-0.0298477	-0.0159761	-0.0324747	-0.0112906	-0.0218149
						-0.0179791	-0.0293045	-0.0146165	-0.0363012	-0.0076699	-0.0158696
						-0.0249992	-0.0339279	-0.0019392	-0.0169749	-0.0165542	-0.024785
						-0.0197705	-0.0312807	-0.0125122	-0.0144615	-0.0153562	-0.0255338
						-0.0198113	-0.0323574	-0.0123023	-0.0174052	-0.007625	-0.0208042
						-0.0230264	-0.0331263	-0.0147009	-0.025876	-0.0127116	-0.0195639
						-0.0193477	-0.0323518	-0.0111151	-0.0246147	-0.0128307	-0.024268
						-0.0199243	-0.0343019	-0.0178057	-0.0268309	-0.0145854	-0.0217542
						-0.020342	-0.0345071	-0.0124082	-0.0228971	-0.0097644	-0.018361
						-0.0127674	-0.0236479	-0.0125626	-0.0231074	-0.0112059	-0.0245732
						-0.0201807	-0.0283636	-0.015723	-0.0253954	-0.0073263	-0.0148208
						-0.0160027	-0.0288256	-0.0191679	-0.02119	-0.0113073	-0.0135515
						-0.0202399	-0.0305599	-0.0132129	-0.0335479	-0.0050724	-0.011776
						-0.0190656	-0.031729	-0.0129407	-0.0196782	-0.0144585	-0.023694
						-0.0237053	-0.0283044	-0.013681	-0.0294929	-0.015041	-0.0162323
						-0.0202041	-0.0299261	-0.0178379	-0.0222286	-0.0091913	-0.0151754
						-0.0174649	-0.029125	-0.0144448	-0.0218594	-0.0014486	-0.0074395
						-0.0171744	-0.0245896	-0.0154733	-0.0255267	-0.0141625	-0.0246312
						-0.021772	-0.0326314	-0.0170703	-0.0252513	-0.012426	-0.0187632
						-0.0184435	-0.0286696	-0.0165845	-0.0237785	-0.0043458	-0.0173728
						-0.0219731	-0.0301537	-0.02193	-0.0338957	-0.0137338	-0.0212032
						-0.0195968	-0.0305407	-0.0211596	-0.0332924	-0.0159985	-0.0177652
						-0.0168499	-0.0287394	-0.0142544	-0.0247659	-0.0105511	-0.023655
						-0.0109083	-0.027097	-0.0120066	-0.0260408	-0.0097979	-0.0123865
						-0.007005	-0.0224423	-0.0199459	-0.0298257	-0.0130504	-0.016781
						-0.0236329	-0.0246734	-0.0199455	-0.029876	-0.0064378	-0.0139688
						-0.023598	-0.0274239	-0.0132546	-0.0263368	-0.0048977	-0.0069519
						-0.0187913	-0.03284	-0.0178707	-0.0307539	-0.0134206	-0.0188147
						-0.0149485	-0.0265611	-0.0168732	-0.0312596	-0.0135176	-0.0227052
						-0.012165	-0.0437743	-0.0209162	-0.0305467	-0.0066196	-0.0079073
						-0.0179791	-0.0255215	-0.0229286	-0.0328859	-0.0096382	-0.0135488
						-0.0140916	-0.0238892	-0.019867	-0.030732	-0.0104305	-0.0197247
						-0.0169787	-0.0390414	-0.0101865	-0.017362	-0.0102187	-0.01417
						-0.0174652	-0.0302464	-0.0122024	-0.0224034	-0.008907	-0.0130623
						-0.019608	-0.0284298	-0.0177163	-0.0258535	-0.0125905	-0.0098282
						-0.0199193	-0.0291302	-0.0212859	-0.0282181	-0.0046193	-0.0115254
						-0.0196055	-0.0296303	-0.0118293	-0.0201401	-0.010968	-0.0204459
						-0.0250068	-0.0271239	-0.01744	-0.0252446	-0.0133366	-0.0218736
						-0.0187059	-0.0337244	-0.019603	-0.0268983	-0.0075123	-0.0218086
						-0.016962	-0.0244512	-0.0181527	-0.0263849	-0.0092015	-0.0155964
						-0.0156969	-0.0267276	-0.0165774	-0.0237114	-0.0142434	-0.0229233
						-0.0189987	-0.0145408	-0.019481	-0.0274404	-0.0082973	-0.0144497
						-0.0196905	-0.0245741	-0.0096353	-0.0213565	-0.0075654	-0.0161976
						-0.0156633	-0.0210862	-0.0163073	-0.0276954	-0.0111251	-0.0177135
						-0.0173492	-0.0253644	-0.0225804	-0.0320898	-0.0064014	-0.0098415
						-0.0102925	-0.025489	-0.0198602	-0.0289126	-0.0121399	-0.0242862
						-0.0149386	-0.0240725	-0.0194919	-0.0259575	-0.0084714	-0.0224065
						-0.0244487	-0.0313923	-0.0167035	-0.0279933	-0.0113607	-0.0203822
						-0.0202547	-0.0275261	-0.0162426	-0.0280232	-0.0098187	-0.0205291
						-0.0166639	-0.0261741	-0.0164333	-0.0265155	-0.02359	-0.0334681
						-0.024921	-0.0323968	-0.0193861	-0.0242182	-0.0246338	-0.0304477
						-0.0262697	-0.0350828	-0.0140748	-0.0282828	-0.0062956	-0.0191771
						-0.0313539	-0.0398585	-0.0105865	-0.0200394	-0.0121086	-0.0210523
						-0.0259332	-0.0396842	-0.0054308	-0.0146629	-0.0102992	-0.0159747
						-0.034095	-0.0396444	-0.0132493	-0.0298515	-0.0210593	-0.0246507
						-0.0106971	-0.0253659	-0.0161461	-0.027225	-0.0192227	-0.0253752
						-0.0209533	-0.0326346	-0.0093322	-0.0218764	-0.0088185	-0.0170163
						-0.0146594	-0.0298958	-0.018581	-0.0272264	-0.0088695	-0.0202708
						-0.0267452	-0.0363628	-0.0180825	-0.0230106	-0.0211132	-0.030435
						-0.024221	-0.0307409	-0.0185132	-0.0306379	-0.0179076	-0.0317125
						-0.0295598	-0.0318971	-0.0118923	-0.0181053	-0.0135084	-0.0222811
						-0.0288123	-0.0369496	-0.0174889	-0.0231355	-0.0212633	-0.0284253
						-0.0290797	-0.0361403	-0.006865	-0.0147846	-0.0194083	-0.0269352
						-0.0320144	-0.0373675	-0.0191216	-0.0255197	-0.0263782	-0.0296694
						-0.0294658	-0.0398843	-0.0167297	-0.027566	-0.0173281	-0.0259369
						-0.0165696	-0.0241886	-0.0185788	-0.0211456	-0.0237507	-0.0280279
						-0.0242291	-0.0323513	-0.0105732	-0.0214362	-0.0041813	-0.0142354
						-0.0213879	-0.0331071	-0.0167475	-0.0276226	-0.0108199	-0.0124347
						-0.0256339	-0.0336451	-0.0195323	-0.0275019	-0.0034266	-0.0083101
						-0.0244673	-0.0325012	-0.0128425	-0.0250371	-0.0208028	-0.0261163
						-0.0335732	-0.0385438	-0.0198242	-0.0223307	-0.01534	-0.0174384
						-0.0252903	-0.0376391	-0.0127202	-0.0194737	-0.0044694	-0.0136888
						-0.0295081	-0.0352669	-0.0079289	-0.0172862	-0.0031178	-0.0102086
						-0.0330837	-0.0352155	-0.0154506	-0.0210173	-0.0156037	-0.0222367
						-0.0316636	-0.0372564	-0.0142206	-0.0255157	-0.0158556	-0.0249093
						-0.0281519	-0.032401	-0.0210597	-0.0253801	-0.008037	-0.0169244
						-0.0236467	-0.0324832	-0.0114012	-0.0183653	-0.0185106	-0.0223681
						-0.02935	-0.0330745	-0.0187926	-0.0226715	-0.0145458	-0.0228386
						-0.0353594	-0.0387393	-0.0133996	-0.0233789	-0.018136	-0.0222097
						-0.0336535	-0.0380913	-0.0127494	-0.0219119	-0.0115312	-0.015681
						-0.0078374	-0.0165915	-0.0207869	-0.0268043	-0.0231929	-0.0213118
						-0.0201406	-0.0306486	-0.0185069	-0.0224408	-0.003581	-0.0137147
						-0.0194183	-0.022876	-0.016453	-0.0255138	-0.0041465	-0.0084607
						-0.018891	-0.0308948	-0.0140094	-0.0230376	-0.0145662	-0.0238034
						-0.0167715	-0.0275824	-0.0156588	-0.0229778	-0.0127492	-0.020323
						-0.0271633	-0.033156	-0.0159207	-0.0241061	-0.0074593	-0.014985
						-0.0300434	-0.038243	-0.0126241	-0.0244081	-0.0212872	-0.0205105
						-0.0220162	-0.0291659	-0.0131867	-0.0255803	-0.0171219	-0.0165459
						-0.0318124	-0.032564	-0.0139444	-0.0245457	-0.0187799	-0.0231807
						-0.0287604	-0.0359643	-0.0108135	-0.014156	-0.0123256	-0.0120531
						-0.0218957	-0.0298736	-0.0254535	-0.0310237	-0.0229097	-0.0184644
						-0.0211983	-0.0284949	-0.0276626	-0.0280688	-0.0063112	-0.0146634
						-0.0260599	-0.0390888	-0.0098492	-0.0226011	-0.0162308	-0.0220134
						-0.0333071	-0.0368487	-0.0097225	-0.0225401	-0.0151271	-0.0274246
						-0.0284847	-0.0323866	-0.0223041	-0.0332186	-0.0162105	-0.0252116
						-0.0223021	-0.0329927	-0.0209072	-0.0278252	-0.01154	-0.0187611
						-0.0218407	-0.0306636	-0.0129832	-0.024339	-0.0228605	-0.0256512
						-0.0311758	-0.0300556	-0.0236294	-0.0316121	-0.0166707	-0.0236717
						-0.0323653	-0.0325682	-0.0244439	-0.0350289	-0.0170536	-0.0227756
						-0.0265072	-0.0312847	-0.0248296	-0.0326742	-0.024408	-0.0216946
						-0.0267766	-0.0357153	-0.019618	-0.0362281	-0.0225905	-0.0197298
								-0.0264478	-0.0412437
								-0.0111309	-0.0215804
								-0.0115678	-0.0215821
								-0.0207999	-0.0306433
								-0.0233856	-0.0289198
								-0.0161182	-0.0218976
								-0.0277164	-0.033064
								-0.0243255	-0.0283598
								-0.0234893	-0.0301708
								-0.0207353	-0.0271745
								-0.0256115	-0.0292579
								-0.0128725	-0.0246887
								-0.0251982	-0.0318967
								-0.0219712	-0.0326719
								-0.0263371	-0.031792
								-0.022085	-0.0298575
								-0.032303	-0.0338192
								-0.0290738	-0.0353898
								-0.0246589	-0.0303036
								-0.0268197	-0.0289979
								-0.0278842	-0.0297588
								-0.0074494	-0.0182727
								-0.0097514	-0.0177891
								-0.020852	-0.0283233
								-0.0231089	-0.0242075
								-0.0075639	-0.0211742
								-0.0235005	-0.0301374
								-0.0203525	-0.0299266
								-0.0275056	-0.034128
								-0.0145316	-0.0329957
								-0.0185482	-0.0300616
								-0.0077499	-0.0180586
								-0.0189016	-0.0254037
								-0.018904	-0.0264176
								-0.0234539	-0.0291279
								-0.0166314	-0.0231191
								-0.0172779	-0.0310581
								-0.0191688	-0.0328563
								-0.0205868	-0.0290355
								-0.0288565	-0.0272818
								-0.0219891	-0.0295134
								-0.0076413	-0.022699
								-0.0207152	-0.0269649
								-0.0200738	-0.0237954
								-0.0255363	-0.0318283
								-0.0154823	-0.024709
								-0.0289421	-0.031674
								-0.0243804	-0.0303083
								-0.0184284	-0.0255356
								-0.0248295	-0.0287091
								-0.0204665	-0.0303982
								-0.0190334	-0.0332698
								-0.0157576	-0.0289491
								-0.0256488	-0.0301671
								-0.0287104	-0.0303971
								-0.022119	-0.0274409

## Sheet: Fig 3D
T428A	T428	T440A	T440	T447A	T447	T460A	T460	S471A	S471	T479A	T479	T486A	T486	S496A	S496
-0.0265128	-0.005938	-0.0265128	-0.0210136	-0.0265128	-0.0204051	-0.0265128	-0.0248862	-0.0265128	-0.0215402	-0.0265128	-0.0189302	-0.0265128	-0.0133845	-0.0265128	-0.0122229		Fig 3D. Selection coefficients of all mutants in the WT/A library that have either the WT phosphosite (S or T) or A at the indicated site, in control conditions.
-0.0221349	-0.0168051	-0.0221349	-0.0230497	-0.0221349	-0.0239334	-0.0221349	-0.0214257	-0.0221349	-0.0207148	-0.0221349	-0.0167452	-0.0221349	-0.0225335	-0.0221349	-0.0190707
-0.0296723	-0.0198362	-0.0296723	-0.0185604	-0.0296723	-0.0171696	-0.0296723	-0.0242645	-0.0296723	-0.0198343	-0.0296723	-0.0265184	-0.0296723	-0.0231416	-0.0296723	-0.0182162
-0.0325165	-0.0260276	-0.0325165	-0.0285433	-0.0325165	-0.0253066	-0.0325165	-0.0330239	-0.0325165	-0.0325006	-0.0325165	-0.0285011	-0.0325165	-0.025887	-0.0325165	-0.0285602
-0.0122229	-0.0140524	-0.0122229	-0.0142292	-0.0122229	-0.0163336	-0.0122229	-0.0123728	-0.0122229	-0.0149929	-0.0122229	-0.0144449	-0.0122229	-0.0120708	-0.005938	-0.0140524
-0.0133845	-0.0126587	-0.0133845	-0.0139124	-0.0133845	-0.0193958	-0.0133845	-0.0230606	-0.0133845	-0.0219976	-0.0133845	-0.0221266	-0.0190707	-0.0136836	-0.0168051	-0.0148818
-0.0189302	-0.0131059	-0.0189302	-0.018462	-0.0189302	-0.0172973	-0.0189302	-0.0189956	-0.0189302	-0.0219001	-0.0190707	-0.0182858	-0.0182162	-0.0142937	-0.0198362	-0.0164072
-0.0215402	-0.0170733	-0.0215402	-0.0206574	-0.0215402	-0.0208275	-0.0215402	-0.0240579	-0.0190707	-0.0214585	-0.0225335	-0.0226804	-0.0285602	-0.0141548	-0.0260276	-0.0264558
-0.0248862	-0.032266	-0.0248862	-0.0211312	-0.0248862	-0.0212747	-0.0190707	-0.0167405	-0.0225335	-0.0253036	-0.0182162	-0.0191623	-0.005938	-0.0126587	-0.0210136	-0.0142292
-0.0204051	-0.0212761	-0.0204051	-0.0162113	-0.0190707	-0.0185342	-0.0225335	-0.0222584	-0.0167452	-0.024465	-0.0231416	-0.0176018	-0.0168051	-0.0202264	-0.0230497	-0.0185493
-0.0210136	-0.0210427	-0.0190707	-0.0185493	-0.0225335	-0.0196809	-0.0167452	-0.0174567	-0.0182162	-0.0241431	-0.0285602	-0.0240589	-0.0198362	-0.0176807	-0.0185604	-0.0166522
-0.0190707	-0.0148818	-0.0225335	-0.0168862	-0.0167452	-0.02278	-0.0207148	-0.0162028	-0.0231416	-0.0161824	-0.025887	-0.0239788	-0.0260276	-0.024983	-0.0285433	-0.0278146
-0.0225335	-0.0202264	-0.0167452	-0.0179622	-0.0207148	-0.0210067	-0.0182162	-0.024159	-0.0265184	-0.0295527	-0.0120708	-0.0121867	-0.0140524	-0.0063097	-0.0210427	-0.0182699
-0.0167452	-0.0217364	-0.0207148	-0.0238413	-0.0214257	-0.0233143	-0.0231416	-0.0276201	-0.0285602	-0.0262546	-0.0136836	-0.0139614	-0.0148818	-0.0086485	-0.0193232	-0.0192038
-0.0207148	-0.0252354	-0.0214257	-0.0181774	-0.0182162	-0.0153359	-0.0265184	-0.0226564	-0.025887	-0.0235052	-0.0142937	-0.0183287	-0.0164072	-0.007005	-0.0232329	-0.016962
-0.0214257	-0.0320685	-0.0239334	-0.02187	-0.0231416	-0.0180026	-0.0198343	-0.0237815	-0.0285011	-0.0296769	-0.0141548	-0.0102925	-0.0264558	-0.0078374	-0.0251805	-0.0223021
-0.0239334	-0.0203119	-0.0182162	-0.0166522	-0.0265184	-0.0238535	-0.0285602	-0.0192329	-0.0120708	-0.0099597	-0.005938	-0.0131059	-0.0210136	-0.0139124	-0.0204051	-0.0163336
-0.0230497	-0.0193232	-0.0231416	-0.0213413	-0.0198343	-0.0325959	-0.025887	-0.024578	-0.0144449	-0.0206799	-0.0168051	-0.0217364	-0.0230497	-0.0168862	-0.0239334	-0.0185342
-0.0182162	-0.0164072	-0.0265184	-0.0228301	-0.0242645	-0.0221525	-0.0285011	-0.0322076	-0.0221266	-0.0188155	-0.0198362	-0.0199941	-0.0185604	-0.0213413	-0.0171696	-0.0153359
-0.0231416	-0.0176807	-0.0198343	-0.0247967	-0.0285602	-0.0219234	-0.0325006	-0.0371573	-0.0136836	-0.0137764	-0.0260276	-0.02544	-0.0285433	-0.027768	-0.0253066	-0.0219234
-0.0265184	-0.0199941	-0.0242645	-0.0214161	-0.025887	-0.0221049	-0.0120708	-0.011409	-0.0182858	-0.0201685	-0.0140524	-0.0114136	-0.0142292	-0.0094842	-0.0212761	-0.016135
-0.0198343	-0.0244784	-0.0171696	-0.0196294	-0.0285011	-0.0308056	-0.0144449	-0.0154022	-0.0226804	-0.0171558	-0.0126587	-0.0172676	-0.0185493	-0.0089602	-0.0203119	-0.0128893
-0.0242645	-0.0161368	-0.0285602	-0.0278146	-0.0325006	-0.0290746	-0.0221266	-0.0205618	-0.0142937	-0.0160259	-0.0148818	-0.0181696	-0.0166522	-0.0127674	-0.0166746	-0.019608
-0.0171696	-0.0166746	-0.025887	-0.027768	-0.0330239	-0.0346257	-0.0149929	-0.0203609	-0.0191623	-0.0204326	-0.0202264	-0.0249913	-0.0278146	-0.0165696	-0.0334584	-0.0218957
-0.0185604	-0.0232329	-0.0285011	-0.0297054	-0.0120708	-0.012737	-0.0219976	-0.0180493	-0.0176018	-0.022859	-0.0164072	-0.0236329	-0.0210427	-0.0165926	-0.0162113	-0.015347
-0.0285602	-0.0264558	-0.0325006	-0.0414573	-0.0144449	-0.0150779	-0.0219001	-0.0211244	-0.0141548	-0.0149386	-0.0176807	-0.023598	-0.0193232	-0.0247022	-0.02187	-0.0162115
-0.025887	-0.024983	-0.0330239	-0.0380048	-0.0221266	-0.0176725	-0.0136836	-0.012711	-0.0240589	-0.0244487	-0.0264558	-0.0201406	-0.0232329	-0.0156969	-0.0196294	-0.0184435
-0.0285011	-0.02544	-0.0253066	-0.0354417	-0.0149929	-0.019786	-0.0182858	-0.018387	-0.0239788	-0.0202547	-0.024983	-0.0194183	-0.0251805	-0.0218407	-0.0354417	-0.0281519
-0.0325006	-0.0375652	-0.0120708	-0.0094842	-0.0219976	-0.0209309	-0.0226804	-0.0202635	-0.0121867	-0.0107221	-0.0063097	-0.0054381	-0.0182699	-0.0034194	-0.0165698	-0.0149986
-0.0330239	-0.0291111	-0.0144449	-0.0149784	-0.0219001	-0.0205127	-0.0214585	-0.0187031	-0.0139614	-0.0139706	-0.0086485	-0.0036451	-0.0192038	-0.0019392	-0.0189623	-0.0132129
-0.0253066	-0.0334584	-0.0221266	-0.020467	-0.0123728	-0.015502	-0.0253036	-0.0248444	-0.0183287	-0.0154733	-0.007005	-0.0105865	-0.016962	-0.0079289	-0.0173492	-0.016453
-0.0285433	-0.0251805	-0.0149929	-0.0158581	-0.0230606	-0.0173003	-0.024465	-0.0233904	-0.0102925	-0.0131867	-0.0078374	-0.0074494	-0.0223021	-0.0076413	-0.0267766	-0.0190334
-0.0120708	-0.0063097	-0.0219976	-0.0225847	-0.0189956	-0.0220867	-0.0142937	-0.0177462	-0.005938	-0.0170733	-0.0210136	-0.018462	-0.0204051	-0.0193958	-0.0248862	-0.0123728
-0.0144449	-0.0114136	-0.0219001	-0.0229929	-0.0240579	-0.0207988	-0.0191623	-0.0228654	-0.0168051	-0.0252354	-0.0230497	-0.0179622	-0.0239334	-0.0196809	-0.0214257	-0.0167405
-0.0221266	-0.0172676	-0.0123728	-0.0167927	-0.0136836	-0.0124331	-0.0176018	-0.022769	-0.0198362	-0.0244784	-0.0185604	-0.0228301	-0.0171696	-0.0180026	-0.0242645	-0.024159
-0.0149929	-0.016023	-0.0230606	-0.0210232	-0.0182858	-0.0197671	-0.0241431	-0.0213051	-0.0260276	-0.0375652	-0.0285433	-0.0297054	-0.0253066	-0.0221049	-0.0330239	-0.0192329
-0.0219976	-0.0212444	-0.0189956	-0.0176522	-0.0226804	-0.023215	-0.0161824	-0.0256374	-0.0140524	-0.016023	-0.0142292	-0.0149784	-0.0163336	-0.012737	-0.032266	-0.0150665
-0.0219001	-0.0172837	-0.0240579	-0.0202836	-0.0214585	-0.0192907	-0.0295527	-0.0247234	-0.0126587	-0.0212444	-0.0139124	-0.020467	-0.0185342	-0.0124331	-0.0320685	-0.0154022
-0.0123728	-0.0150665	-0.0163336	-0.015347	-0.0253036	-0.0200811	-0.0141548	-0.0166639	-0.0131059	-0.0172837	-0.0185493	-0.0149102	-0.0153359	-0.0155022	-0.0161368	-0.0179791
-0.0230606	-0.0195864	-0.0193958	-0.018911	-0.024465	-0.0214345	-0.0240589	-0.024921	-0.0148818	-0.0303881	-0.0168862	-0.020313	-0.0219234	-0.0106971	-0.0291111	-0.0300434
-0.0189956	-0.016668	-0.0172973	-0.0189849	-0.0167405	-0.0193781	-0.0239788	-0.0262697	-0.0202264	-0.0129139	-0.0166522	-0.0201807	-0.0212761	-0.0130169	-0.0211312	-0.0167927
-0.0240579	-0.017046	-0.0208275	-0.0224019	-0.0222584	-0.0202982	-0.0262546	-0.0313539	-0.0217364	-0.0221478	-0.0213413	-0.0160027	-0.0203119	-0.0182212	-0.0181774	-0.0220287
-0.0163336	-0.016135	-0.0212747	-0.015213	-0.0174567	-0.0186735	-0.0235052	-0.0259332	-0.0164072	-0.0187913	-0.0278146	-0.0242291	-0.0166746	-0.0199193	-0.0214161	-0.0202041
-0.0193958	-0.0130169	-0.0136836	-0.0089602	-0.0162028	-0.0247697	-0.0296769	-0.034095	-0.0176807	-0.0149485	-0.027768	-0.0213879	-0.0334584	-0.0211983	-0.0380048	-0.0252903
-0.0172973	-0.0154454	-0.0182858	-0.0149102	-0.0142937	-0.0155022	-0.0121867	-0.0108432	-0.0199941	-0.012165	-0.0094842	-0.0069702	-0.016135	-0.0064209	-0.0135656	-0.0112171
-0.0208275	-0.0204031	-0.0226804	-0.020313	-0.0191623	-0.0167101	-0.0099597	-0.0121409	-0.0264558	-0.018891	-0.0089602	-0.0058524	-0.0128893	-0.0099265	-0.0224355	-0.0124082
-0.0212747	-0.015232	-0.0214585	-0.0162401	-0.0176018	-0.0179791	-0.0206799	-0.0161182	-0.024983	-0.0167715	-0.0127674	-0.0101865	-0.019608	-0.006865	-0.0156633	-0.0133996
-0.0142292	-0.0182699	-0.0253036	-0.0201593	-0.0241431	-0.0249992	-0.0188155	-0.015188	-0.02544	-0.0271633	-0.0165696	-0.0111309	-0.0218957	-0.0077499	-0.0265072	-0.0243804
-0.0139124	-0.0165926	-0.024465	-0.0190509	-0.0161824	-0.0197705	-0.0139614	-0.0119452	-0.0063097	-0.0046629	-0.0210427	-0.0144432	-0.0162113	-0.018911	-0.0212747	-0.015502
-0.018462	-0.0144432	-0.0167405	-0.0220287	-0.0295527	-0.0198113	-0.0137764	-0.0119393	-0.0114136	-0.0103481	-0.0193232	-0.0181085	-0.02187	-0.0188659	-0.0233143	-0.0193781
-0.0206574	-0.0178613	-0.0222584	-0.0172852	-0.024159	-0.0230264	-0.0201685	-0.0157281	-0.0172676	-0.0110182	-0.0232329	-0.0189987	-0.0196294	-0.0219731	-0.0221525	-0.0230264
-0.0211312	-0.0135656	-0.0174567	-0.0201287	-0.0276201	-0.0193477	-0.0171558	-0.0221789	-0.0086485	-0.0051306	-0.0251805	-0.0311758	-0.0354417	-0.0236467	-0.0346257	-0.0288123
-0.0162113	-0.0165698	-0.0162028	-0.019894	-0.0226564	-0.0199243	-0.0183287	-0.0170703	-0.0181696	-0.0171935	-0.0182699	-0.0078221	-0.015347	-0.0056719	-0.015232	-0.0143745
-0.0136836	-0.0086485	-0.0185342	-0.0162115	-0.0237815	-0.020342	-0.0160259	-0.0165845	-0.0249913	-0.0242349	-0.0165926	-0.0108435	-0.0162115	-0.0094401	-0.0178456	-0.0105655
-0.0182858	-0.0181696	-0.0196809	-0.0188659	-0.0141548	-0.0106971	-0.0204326	-0.02193	-0.007005	-0.0054308	-0.0192038	-0.0125122	-0.0184435	-0.0096353	-0.0187059	-0.0195323
-0.0226804	-0.0249913	-0.02278	-0.0183884	-0.0240589	-0.0209533	-0.022859	-0.0211596	-0.0236329	-0.0132493	-0.0247022	-0.0123023	-0.0281519	-0.0128725	-0.0284847	-0.0191688
-0.0214585	-0.0303881	-0.0210067	-0.0177918	-0.0239788	-0.0146594	-0.0102925	-0.0139444	-0.023598	-0.0161461	-0.016962	-0.0154506	-0.0165698	-0.0118986	-0.015213	-0.0129184
-0.0253036	-0.0129139	-0.0233143	-0.0219036	-0.0262546	-0.0267452	-0.0149386	-0.0108135	-0.0078374	-0.0097514	-0.0156969	-0.0142206	-0.0189623	-0.0129407	-0.0219036	-0.0138943
-0.024465	-0.0221478	-0.0142937	-0.0127674	-0.0235052	-0.024221	-0.0244487	-0.0254535	-0.0201406	-0.020852	-0.0223021	-0.0207152	-0.0173492	-0.0140094	-0.0109083	-0.0162426
-0.0167405	-0.0154022	-0.0191623	-0.0201807	-0.0296769	-0.0295598	-0.0202547	-0.0276626	-0.0194183	-0.0231089	-0.0218407	-0.0200738	-0.0267766	-0.0157576	-0.0336535	-0.0290738
-0.0222584	-0.0195295	-0.0176018	-0.0160027	-0.0192329	-0.0288123	-0.0107221	-0.0092571	-0.0054381	-0.0053938	-0.0034194	-0.0042026	-0.0149986	-0.0080224	-0.0114522	-0.0075654
-0.0174567	-0.0187508	-0.0241431	-0.0202399	-0.024578	-0.0290797	-0.0139706	-0.0121785	-0.0036451	-0.0014841	-0.0019392	-0.0009713	-0.0132129	-0.0068217	-0.0144448	-0.0088587
-0.0162028	-0.0168314	-0.0161824	-0.0190656	-0.0322076	-0.0320144	-0.0154733	-0.0139365	-0.0105865	-0.0073263	-0.0079289	-0.0064378	-0.016453	-0.0046193	-0.0126241	-0.0082973
-0.0185342	-0.0128893	-0.0295527	-0.0237053	-0.0371573	-0.0294658	-0.0131867	-0.0121399	-0.0074494	-0.0041813	-0.0076413	-0.003581	-0.0190334	-0.0063112	-0.022119	-0.0166707
-0.0196809	-0.0182212	-0.024159	-0.0202041	-0.0121867	-0.0092751	-0.005938	-0.032266	-0.0210136	-0.0206574	-0.0204051	-0.0172973	-0.0248862	-0.0230606	-0.0215402	-0.0149929
-0.02278	-0.0197086	-0.0276201	-0.0174649	-0.0099597	-0.0104136	-0.0168051	-0.0320685	-0.0230497	-0.0238413	-0.0239334	-0.02278	-0.0214257	-0.0222584	-0.0207148	-0.0214585
-0.0210067	-0.0196936	-0.0226564	-0.0171744	-0.0206799	-0.0141844	-0.0198362	-0.0161368	-0.0185604	-0.0247967	-0.0171696	-0.0238535	-0.0242645	-0.0276201	-0.0198343	-0.0241431
-0.0233143	-0.0178456	-0.0237815	-0.021772	-0.0188155	-0.0174792	-0.0260276	-0.0291111	-0.0285433	-0.0414573	-0.0253066	-0.0308056	-0.0330239	-0.024578	-0.0325006	-0.0262546
-0.0185493	-0.0192038	-0.0153359	-0.0184435	-0.011409	-0.0115619	-0.0140524	-0.0150665	-0.0142292	-0.0158581	-0.0163336	-0.0150779	-0.0123728	-0.011409	-0.0170733	-0.016023
-0.0168862	-0.0247022	-0.0180026	-0.0219731	-0.0154022	-0.0141216	-0.0126587	-0.0195864	-0.0139124	-0.0225847	-0.0193958	-0.0176725	-0.0167405	-0.012711	-0.0252354	-0.0303881
-0.0179622	-0.0181085	-0.0238535	-0.0195968	-0.0205618	-0.0211409	-0.0131059	-0.016668	-0.018462	-0.0229929	-0.0185342	-0.0197671	-0.024159	-0.0177462	-0.0244784	-0.0187913
-0.0238413	-0.0189434	-0.0325959	-0.0168499	-0.0203609	-0.0180907	-0.0170733	-0.017046	-0.0185493	-0.0162401	-0.0196809	-0.023215	-0.0192329	-0.0166639	-0.0375652	-0.018891
-0.0181774	-0.0224355	-0.0221525	-0.0109083	-0.0180493	-0.0190564	-0.0148818	-0.0154022	-0.0168862	-0.0201593	-0.0153359	-0.0167101	-0.032266	-0.0195864	-0.0206574	-0.0158581
-0.02187	-0.0189623	-0.0141548	-0.0165696	-0.0211244	-0.021722	-0.0202264	-0.0195295	-0.0179622	-0.0190509	-0.0180026	-0.0179791	-0.0320685	-0.0195295	-0.0238413	-0.0162401
-0.0142937	-0.007005	-0.0240589	-0.0242291	-0.0139614	-0.013145	-0.0217364	-0.0187508	-0.0166522	-0.0202399	-0.0219234	-0.0209533	-0.0161368	-0.0140916	-0.0247967	-0.0202399
-0.0191623	-0.0236329	-0.0239788	-0.0213879	-0.0137764	-0.0100161	-0.0252354	-0.0168314	-0.0213413	-0.0190656	-0.0221049	-0.0146594	-0.0291111	-0.0220162	-0.0414573	-0.0256339
-0.0176018	-0.023598	-0.0262546	-0.0256339	-0.0201685	-0.0164147	-0.0164072	-0.0179791	-0.0228301	-0.0237053	-0.012737	-0.0092751	-0.0150665	-0.0039492	-0.0178613	-0.0144297
-0.0241431	-0.0187913	-0.0235052	-0.0244673	-0.0171558	-0.0194337	-0.0176807	-0.0140916	-0.0278146	-0.0256339	-0.0124331	-0.013145	-0.0154022	-0.0106995	-0.0189434	-0.0147009
-0.0161824	-0.0149485	-0.0296769	-0.0335732	-0.012711	-0.0116174	-0.0199941	-0.0169787	-0.027768	-0.0244673	-0.0155022	-0.0142544	-0.0179791	-0.0093322	-0.0196905	-0.0210597
-0.0295527	-0.012165	-0.0192329	-0.0252903	-0.018387	-0.016524	-0.0244784	-0.0174652	-0.0297054	-0.0335732	-0.0106971	-0.0098492	-0.0300434	-0.0075639	-0.0323653	-0.0255363
-0.024159	-0.0179791	-0.024578	-0.0295081	-0.0202635	-0.0173722	-0.0264558	-0.0300434	-0.0094842	-0.005608	-0.0212761	-0.0154454	-0.0211312	-0.0210232	-0.0208275	-0.019786
-0.0276201	-0.0140916	-0.0322076	-0.0330837	-0.0187031	-0.0170962	-0.024983	-0.0220162	-0.0149784	-0.0131142	-0.0203119	-0.0197086	-0.0181774	-0.0172852	-0.0210067	-0.0192907
-0.0226564	-0.0169787	-0.0371573	-0.0316636	-0.0248444	-0.0210202	-0.02544	-0.0318124	-0.020467	-0.0155112	-0.0166746	-0.0196055	-0.0214161	-0.0174649	-0.0325959	-0.0249992
-0.0237815	-0.0174652	-0.0219234	-0.0281519	-0.0233904	-0.0198689	-0.0375652	-0.0287604	-0.0089602	-0.0090329	-0.0334584	-0.0260599	-0.0380048	-0.0295081	-0.0290746	-0.0267452
-0.0153359	-0.019608	-0.0221049	-0.0236467	-0.0183287	-0.0142544	-0.0063097	-0.0039492	-0.0149102	-0.0151741	-0.016135	-0.012683	-0.0167927	-0.0066368	-0.0204031	-0.0120222
-0.0180026	-0.0199193	-0.0308056	-0.02935	-0.0160259	-0.0120066	-0.0114136	-0.0113507	-0.020313	-0.0153106	-0.0130169	-0.017423	-0.0220287	-0.0081155	-0.0196936	-0.0156343
-0.0238535	-0.0196055	-0.0290746	-0.0353594	-0.0204326	-0.0199459	-0.0172676	-0.020716	-0.0127674	-0.0122024	-0.0128893	-0.0134928	-0.0202041	-0.0118293	-0.0250068	-0.0185788
-0.0325959	-0.0250068	-0.0346257	-0.0336535	-0.022859	-0.0199455	-0.016023	-0.0142012	-0.0201807	-0.0177163	-0.0182212	-0.0137685	-0.0252903	-0.0161182	-0.0333071	-0.0234539
-0.0221525	-0.0187059	-0.0121867	-0.0069702	-0.0177462	-0.0132546	-0.0212444	-0.009257	-0.0160027	-0.0212859	-0.019608	-0.0191216	-0.0135656	-0.005076	-0.0224019	-0.0164038
-0.0166522	-0.016962	-0.0099597	-0.005608	-0.0228654	-0.0178707	-0.0172837	-0.0256388	-0.0165696	-0.0115678	-0.0199193	-0.0167297	-0.0224355	-0.0125626	-0.0177918	-0.0183393
-0.0213413	-0.0156969	-0.0206799	-0.0131142	-0.022769	-0.0168732	-0.0086485	-0.0106995	-0.0242291	-0.0207999	-0.0218957	-0.0189016	-0.0156633	-0.0127494	-0.0168499	-0.0198602
-0.0228301	-0.0189987	-0.0188155	-0.0155112	-0.0213051	-0.0209162	-0.0181696	-0.0151196	-0.0213879	-0.0233856	-0.0211983	-0.018904	-0.0265072	-0.0184284	-0.0353594	-0.0263371
-0.0247967	-0.0196905	-0.011409	-0.0066368	-0.0256374	-0.0229286	-0.0249913	-0.015331	-0.0069702	-0.0089439	-0.0064209	-0.0037942	-0.0112171	-0.0041261	-0.0174574	-0.0107463
-0.0214161	-0.0156633	-0.0154022	-0.0114851	-0.0247234	-0.019867	-0.0303881	-0.0125048	-0.0058524	-0.0068006	-0.0099265	-0.006756	-0.0124082	-0.0056972	-0.0178379	-0.0117347
-0.0196294	-0.0173492	-0.0205618	-0.0137931	-0.0102925	-0.0098492	-0.0129139	-0.0214143	-0.0101865	-0.0110321	-0.006865	-0.0091913	-0.0133996	-0.0066196	-0.0159207	-0.0075123
-0.0141548	-0.0078374	-0.0203609	-0.015823	-0.0149386	-0.0097225	-0.0221478	-0.0154543	-0.0111309	-0.0062956	-0.0077499	-0.0044694	-0.0243804	-0.0074593	-0.0287104	-0.0162105
-0.0240589	-0.0201406	-0.0180493	-0.0133682	-0.0244487	-0.0223041	-0.007005	-0.0093322	-0.0210427	-0.0178613	-0.0162113	-0.0189849	-0.0212747	-0.0173003	-0.0240579	-0.0203609
-0.0239788	-0.0194183	-0.0211244	-0.0148654	-0.0202547	-0.0209072	-0.0236329	-0.018581	-0.0193232	-0.0189434	-0.02187	-0.0183884	-0.0233143	-0.0202982	-0.0162028	-0.0187031
-0.0262546	-0.018891	-0.012737	-0.0056719	-0.0166639	-0.0129832	-0.023598	-0.0180825	-0.0232329	-0.0196905	-0.0196294	-0.0195968	-0.0221525	-0.0193477	-0.0237815	-0.0213051
-0.0235052	-0.0167715	-0.0150779	-0.0137344	-0.024921	-0.0236294	-0.0187913	-0.0185132	-0.0251805	-0.0323653	-0.0354417	-0.02935	-0.0346257	-0.0290797	-0.0371573	-0.0313539
-0.0296769	-0.0271633	-0.0176725	-0.0148072	-0.0262697	-0.0244439	-0.0149485	-0.0118923	-0.0182699	-0.0144297	-0.015347	-0.0137344	-0.015502	-0.0115619	-0.017046	-0.0142012
-0.0192329	-0.0300434	-0.019786	-0.0164038	-0.0313539	-0.0248296	-0.012165	-0.0174889	-0.0165926	-0.0100392	-0.018911	-0.0148072	-0.0193781	-0.0116174	-0.0168314	-0.0125048
-0.024578	-0.0220162	-0.0209309	-0.0138025	-0.0259332	-0.019618	-0.0078374	-0.0075639	-0.0144432	-0.0158818	-0.0162115	-0.015249	-0.0230264	-0.0132546	-0.0174652	-0.0185132
-0.0322076	-0.0318124	-0.0205127	-0.0217437	-0.034095	-0.0264478	-0.0201406	-0.0235005	-0.0192038	-0.0147009	-0.0188659	-0.0169476	-0.0288123	-0.0129832	-0.0287604	-0.0275056
-0.0371573	-0.0287604	-0.015502	-0.0129184	-0.0107221	-0.0092549	-0.0194183	-0.0203525	-0.0247022	-0.0111151	-0.0184435	-0.0163073	-0.015232	-0.0125802	-0.0202836	-0.015823
-0.0219234	-0.0218957	-0.0173003	-0.0144869	-0.0108432	-0.0089247	-0.018891	-0.0275056	-0.0181085	-0.0178057	-0.0219731	-0.0225804	-0.0178456	-0.0138915	-0.019894	-0.0135946
-0.0221049	-0.0211983	-0.0220867	-0.0171498	-0.0121409	-0.0067338	-0.0167715	-0.0145316	-0.016962	-0.0210597	-0.0281519	-0.0251982	-0.0187059	-0.0128425	-0.021772	-0.0181527
-0.0308056	-0.0260599	-0.0207988	-0.0171111	-0.0161182	-0.0162811	-0.0271633	-0.0185482	-0.0156969	-0.0114012	-0.0236467	-0.0219712	-0.0284847	-0.0205868	-0.0316636	-0.0234893
-0.0290746	-0.0333071	-0.0139614	-0.0058524	-0.015188	-0.0164396	-0.0054381	-0.0029476	-0.0189987	-0.0187926	-0.0056719	-0.0078915	-0.0143745	-0.0037209	-0.0131763	-0.006158
-0.0346257	-0.0284847	-0.0137764	-0.0090329	-0.0139706	-0.0104645	-0.0046629	-0.0005429	-0.0223021	-0.0255363	-0.0094401	-0.0090011	-0.0105655	-0.0035233	-0.0191679	-0.0111309
-0.0278146	-0.0223021	-0.0201685	-0.0151741	-0.0119452	-0.0104842	-0.0103481	-0.0094536	-0.0218407	-0.0154823	-0.0096353	-0.0112906	-0.0195323	-0.0043458	-0.0185069	-0.0102187
-0.027768	-0.0218407	-0.0171558	-0.0153106	-0.0119393	-0.0090759	-0.0110182	-0.0069457	-0.0311758	-0.0289421	-0.0128725	-0.0088185	-0.0191688	-0.008037	-0.0204665	-0.0187799
-0.0297054	-0.0311758	-0.012711	-0.0081155	-0.0157281	-0.0183286	-0.0036451	-0.0042024	-0.0034194	-0.005225	-0.0165698	-0.0133316	-0.015213	-0.0144869	-0.0207988	-0.0180907
-0.0414573	-0.0323653	-0.018387	-0.0159619	-0.0221789	-0.0167644	-0.0051306	-0.0016277	-0.0078221	-0.0090693	-0.0189623	-0.013681	-0.0219036	-0.0156499	-0.0247697	-0.0170962
-0.0380048	-0.0265072	-0.0202635	-0.0126179	-0.0154733	-0.0114688	-0.0171935	-0.0129143	-0.0108435	-0.0105296	-0.0173492	-0.0156588	-0.0109083	-0.0164333	-0.020342	-0.0209162
-0.0354417	-0.0267766	-0.0187031	-0.0135946	-0.0170703	-0.0124844	-0.0242349	-0.0113802	-0.0019392	-0.0015507	-0.0267766	-0.0256488	-0.0336535	-0.0246589	-0.0294658	-0.0248296
-0.0121867	-0.0054381	-0.0248444	-0.0119875	-0.0165845	-0.0113115	-0.0105865	-0.0113073	-0.0125122	-0.0096013	-0.0149986	-0.011938	-0.0129184	-0.0069855	-0.0156317	-0.0106336
-0.0099597	-0.0046629	-0.0233904	-0.0125539	-0.02193	-0.0181196	-0.0054308	-0.0050724	-0.0123023	-0.0088604	-0.0118986	-0.013952	-0.0138943	-0.0077153	-0.0146165	-0.0093282
-0.0206799	-0.0103481	-0.0124331	-0.0094401	-0.0211596	-0.0194287	-0.0132493	-0.0144585	-0.0079289	-0.0048977	-0.0132129	-0.0118641	-0.0162426	-0.007625	-0.0127202	-0.0105511
-0.0188155	-0.0110182	-0.0197671	-0.015249	-0.0131867	-0.0084714	-0.0161461	-0.015041	-0.0154506	-0.0134206	-0.0129407	-0.0090894	-0.0290738	-0.0135084	-0.0219891	-0.018136
-0.011409	-0.0039492	-0.023215	-0.0169476	-0.0139444	-0.0113607	-0.0074494	-0.0108199	-0.0142206	-0.0135176	-0.016453	-0.010968	-0.0114522	-0.0076615	-0.0171111	-0.0107264
-0.0154022	-0.0113507	-0.0192907	-0.0183393	-0.0108135	-0.0098187	-0.0097514	-0.0034266	-0.0076413	-0.0041465	-0.0140094	-0.0133366	-0.0144448	-0.0041643	-0.0182039	-0.0132944
-0.0205618	-0.020716	-0.0200811	-0.0169534	-0.0254535	-0.02359	-0.020852	-0.0208028	-0.0207152	-0.0145662	-0.0190334	-0.0162308	-0.0126241	-0.0075654	-0.0140748	-0.0145854
-0.0203609	-0.0142012	-0.0214345	-0.0222848	-0.0276626	-0.0246338	-0.0231089	-0.01534	-0.0200738	-0.0127492	-0.0157576	-0.0151271	-0.022119	-0.0170536	-0.0278842	-0.0263782
-0.0180493	-0.009257	-0.0193781	-0.0138943	-0.0092571	-0.0095728	-0.0053938	0.00078331	-0.0042026	-0.0016256	-0.0080224	-0.0052339	-0.0075654	-0.000781	-0.0103422	-0.0032278
-0.0211244	-0.0256388	-0.0202982	-0.0156499	-0.0121785	-0.0090249	-0.0014841	-0.0011458	-0.0009713	-0.0012154	-0.0068217	-0.0041346	-0.0088587	-0.0008352	-0.0035542	-0.0028231
-0.012737	-0.0064209	-0.0186735	-0.0193323	-0.0139365	-0.0083323	-0.0073263	-0.0079814	-0.0064378	-0.0085482	-0.0046193	-0.0041574	-0.0082973	-0.0042128	-0.0064014	-0.0051598
-0.0150779	-0.012683	-0.0247697	-0.0182039	-0.0121399	-0.0076816	-0.0041813	-0.0041291	-0.003581	-0.0010632	-0.0063112	-0.0037714	-0.0166707	-0.0058827	-0.0225905	-0.0141631
-0.0176725	-0.017423	-0.0183287	-0.0101865	-0.005938	-0.0212761	-0.0210136	-0.0211312	-0.0204051	-0.0208275	-0.0248862	-0.0189956	-0.0215402	-0.0219976	-0.0189302	-0.0144449
-0.019786	-0.0120222	-0.0160259	-0.0122024	-0.0168051	-0.0203119	-0.0230497	-0.0181774	-0.0239334	-0.0210067	-0.0214257	-0.0174567	-0.0207148	-0.0253036	-0.0167452	-0.0182858
-0.0209309	-0.0103912	-0.0204326	-0.0177163	-0.0198362	-0.0166746	-0.0185604	-0.0214161	-0.0171696	-0.0325959	-0.0242645	-0.0226564	-0.0198343	-0.0161824	-0.0265184	-0.0191623
-0.0205127	-0.0138305	-0.022859	-0.0212859	-0.0260276	-0.0334584	-0.0285433	-0.0380048	-0.0253066	-0.0290746	-0.0330239	-0.0322076	-0.0325006	-0.0235052	-0.0285011	-0.0240589
-0.015502	-0.0143745	-0.0177462	-0.0118293	-0.0140524	-0.016135	-0.0142292	-0.0167927	-0.0163336	-0.019786	-0.0123728	-0.0154022	-0.0149929	-0.0099597	-0.0131059	-0.0114136
-0.0173003	-0.0125802	-0.0228654	-0.01744	-0.0126587	-0.0130169	-0.0139124	-0.0210232	-0.0193958	-0.0209309	-0.0230606	-0.0205618	-0.0214585	-0.0137764	-0.0217364	-0.0181696
-0.0220867	-0.016497	-0.022769	-0.019603	-0.0131059	-0.0154454	-0.018462	-0.0176522	-0.0172973	-0.0205127	-0.0167405	-0.018387	-0.0241431	-0.0160259	-0.0199941	-0.0236329
-0.0207988	-0.0156317	-0.0213051	-0.0181527	-0.0170733	-0.0204031	-0.0206574	-0.0202836	-0.0185342	-0.0192907	-0.0222584	-0.0202635	-0.0262546	-0.0149386	-0.02544	-0.0201406
-0.0094842	-0.0034194	-0.0256374	-0.0165774	-0.032266	-0.015232	-0.0185493	-0.0220287	-0.0196809	-0.0200811	-0.024159	-0.0228654	-0.0170733	-0.0212444	-0.018462	-0.0149784
-0.0149784	-0.0078221	-0.0247234	-0.019481	-0.0148818	-0.0128893	-0.0168862	-0.0172852	-0.02278	-0.0214345	-0.0276201	-0.022769	-0.0252354	-0.0129139	-0.0179622	-0.0149102
-0.020467	-0.0108435	-0.0155022	-0.0096353	-0.0202264	-0.0182212	-0.0179622	-0.0201287	-0.0153359	-0.0249992	-0.0192329	-0.024921	-0.0244784	-0.0149485	-0.0228301	-0.0201807
-0.0158581	-0.0144297	-0.0167101	-0.0163073	-0.0217364	-0.0197086	-0.0238413	-0.019894	-0.0180026	-0.0197705	-0.024578	-0.0262697	-0.0375652	-0.0167715	-0.0297054	-0.0242291
-0.0225847	-0.0100392	-0.0179791	-0.0225804	-0.0252354	-0.0196936	-0.0166522	-0.0202041	-0.0238535	-0.0198113	-0.011409	-0.0108432	-0.016023	-0.0046629	-0.0144432	-0.0078221
-0.0229929	-0.0158818	-0.0249992	-0.0198602	-0.0320685	-0.0178456	-0.0213413	-0.0174649	-0.0219234	-0.0267452	-0.012711	-0.0119452	-0.0303881	-0.0051306	-0.0181085	-0.0125122
-0.0167927	-0.0112171	-0.0197705	-0.0194919	-0.0164072	-0.019608	-0.0228301	-0.0171744	-0.0221049	-0.024221	-0.0177462	-0.0170703	-0.0187913	-0.0054308	-0.0189987	-0.0154506
-0.0210232	-0.005076	-0.0198113	-0.0167035	-0.0176807	-0.0199193	-0.0247967	-0.021772	-0.0308056	-0.0295598	-0.0166639	-0.0139444	-0.018891	-0.0097514	-0.0311758	-0.0207152
-0.0176522	-0.0127517	-0.0230264	-0.0162426	-0.0199941	-0.0196055	-0.0278146	-0.0252903	-0.012737	-0.0104136	-0.032266	-0.016668	-0.0206574	-0.0225847	-0.0172973	-0.0150779
-0.0202836	-0.0131763	-0.0193477	-0.0164333	-0.0244784	-0.0250068	-0.027768	-0.0295081	-0.0150779	-0.0141844	-0.0320685	-0.0187508	-0.0238413	-0.0201593	-0.02278	-0.0197671
-0.015347	-0.0149986	-0.0199243	-0.0193861	-0.0161368	-0.0187059	-0.0297054	-0.0330837	-0.0176725	-0.0174792	-0.0161368	-0.0169787	-0.0247967	-0.0190656	-0.0238535	-0.0167101
-0.018911	-0.0118986	-0.020342	-0.0140748	-0.0264558	-0.0218957	-0.0414573	-0.0316636	-0.0124331	-0.0100161	-0.0291111	-0.0318124	-0.0414573	-0.0244673	-0.0308056	-0.0209533
-0.0189849	-0.0133316	-0.0102925	-0.0111309	-0.024983	-0.0211983	-0.0094842	-0.0066368	-0.0197671	-0.0164147	-0.0150665	-0.0113507	-0.0158581	-0.005608	-0.0154454	-0.012683
-0.0224019	-0.0174574	-0.0149386	-0.0115678	-0.02544	-0.0260599	-0.0149784	-0.0114851	-0.023215	-0.0194337	-0.0195864	-0.020716	-0.0162401	-0.0090329	-0.0197086	-0.0134928
-0.015213	-0.0114522	-0.0244487	-0.0207999	-0.0375652	-0.0333071	-0.020467	-0.0137931	-0.0155022	-0.0120066	-0.0154022	-0.0151196	-0.0202399	-0.0122024	-0.0196055	-0.0191216
-0.0139614	-0.0036451	-0.0202547	-0.0233856	-0.0291111	-0.0284847	-0.0158581	-0.015823	-0.0167101	-0.0199459	-0.0195295	-0.015331	-0.0256339	-0.0115678	-0.0260599	-0.0189016
-0.0137764	-0.0051306	-0.0166639	-0.0161182	-0.0063097	-0.0064209	-0.0225847	-0.0133682	-0.0179791	-0.0199455	-0.0179791	-0.018581	-0.0178613	-0.0100392	-0.0189849	-0.0137344
-0.0201685	-0.0171935	-0.024921	-0.0277164	-0.0114136	-0.012683	-0.0229929	-0.0148654	-0.0106971	-0.0097225	-0.0140916	-0.0180825	-0.0189434	-0.0111151	-0.0183884	-0.015249
-0.0171558	-0.0242349	-0.0262697	-0.0243255	-0.0172676	-0.017423	-0.0089602	-0.0081155	-0.0209533	-0.0223041	-0.0300434	-0.0235005	-0.0196905	-0.0114012	-0.0195968	-0.0163073
-0.012711	-0.0106995	-0.0313539	-0.0234893	-0.016023	-0.0120222	-0.0149102	-0.0159619	-0.0146594	-0.0209072	-0.0220162	-0.0203525	-0.0323653	-0.0154823	-0.02935	-0.0251982
-0.018387	-0.0151196	-0.0259332	-0.0207353	-0.0212444	-0.0103912	-0.020313	-0.0126179	-0.0092751	-0.0092549	-0.0039492	-0.0029476	-0.0144297	-0.005225	-0.0133316	-0.011938
-0.0202635	-0.015331	-0.034095	-0.0256115	-0.0172837	-0.0138305	-0.0162401	-0.0135946	-0.013145	-0.0104645	-0.0106995	-0.0042024	-0.0147009	-0.0015507	-0.013681	-0.0118641
-0.0187031	-0.0125048	-0.0106971	-0.0128725	-0.0150665	-0.0143745	-0.0201593	-0.0119875	-0.0142544	-0.0114688	-0.0093322	-0.0113073	-0.0210597	-0.0048977	-0.0156588	-0.010968
-0.0248444	-0.0214143	-0.0209533	-0.0251982	-0.0195864	-0.0125802	-0.0190509	-0.0125539	-0.0098492	-0.0084714	-0.0075639	-0.0108199	-0.0255363	-0.0041465	-0.0256488	-0.0162308
-0.0233904	-0.0154543	-0.0146594	-0.0219712	-0.016668	-0.016497	-0.0127674	-0.0118293	-0.0212761	-0.0204031	-0.0211312	-0.0176522	-0.0208275	-0.0209309	-0.0189956	-0.0154022
-0.0124331	-0.0099265	-0.0267452	-0.0263371	-0.017046	-0.0156317	-0.0201807	-0.01744	-0.0203119	-0.0196936	-0.0181774	-0.0201287	-0.0210067	-0.0200811	-0.0174567	-0.018387
-0.0197671	-0.0134928	-0.024221	-0.022085	-0.0086485	-0.0099265	-0.0160027	-0.019603	-0.0166746	-0.0250068	-0.0214161	-0.0171744	-0.0325959	-0.0197705	-0.0226564	-0.0228654
-0.023215	-0.0137685	-0.0295598	-0.032303	-0.0181696	-0.0134928	-0.0202399	-0.0181527	-0.0334584	-0.0333071	-0.0380048	-0.0330837	-0.0290746	-0.024221	-0.0322076	-0.024921
-0.0192907	-0.0156343	-0.0288123	-0.0290738	-0.0249913	-0.0137685	-0.0190656	-0.0165774	-0.016135	-0.0120222	-0.0167927	-0.0114851	-0.019786	-0.0104136	-0.016668	-0.0113507
-0.0200811	-0.0141305	-0.0290797	-0.0246589	-0.0303881	-0.0156343	-0.0237053	-0.019481	-0.0130169	-0.0103912	-0.0210232	-0.0137931	-0.0192907	-0.0100161	-0.0187508	-0.0151196
-0.0214345	-0.0171664	-0.0320144	-0.0268197	-0.0129139	-0.0141305	-0.0165696	-0.0161182	-0.0154454	-0.0138305	-0.0220287	-0.0159619	-0.0249992	-0.0120066	-0.0169787	-0.018581
-0.0193781	-0.0105655	-0.0294658	-0.0278842	-0.0221478	-0.0171664	-0.0242291	-0.0277164	-0.0128893	-0.0156343	-0.0172852	-0.0126179	-0.0267452	-0.0097225	-0.0318124	-0.0235005
-0.0202982	-0.0138915	-0.0107221	-0.0089439	-0.0154022	-0.0105655	-0.0213879	-0.0243255	-0.0182212	-0.0141305	-0.0202041	-0.01744	-0.0204031	-0.0103912	-0.0176522	-0.0114851
-0.0186735	-0.0159761	-0.0108432	-0.0048067	-0.0195295	-0.0138915	-0.0256339	-0.0234893	-0.0197086	-0.0171664	-0.0174649	-0.019603	-0.0196936	-0.0141305	-0.0201287	-0.0159619
-0.0247697	-0.0146165	-0.0121409	-0.0030236	-0.0187508	-0.0159761	-0.0244673	-0.0207353	-0.019608	-0.0185788	-0.0252903	-0.0277164	-0.0250068	-0.0105732	-0.0171744	-0.01744
-0.0089602	-0.0019392	-0.0161182	-0.0088727	-0.0168314	-0.0146165	-0.0335732	-0.0256115	-0.0199193	-0.0105732	-0.0295081	-0.0243255	-0.0333071	-0.0166314	-0.0330837	-0.0277164
-0.0149102	-0.0125122	-0.015188	-0.0138578	-0.007005	-0.006865	-0.0069702	-0.0048067	-0.0196055	-0.0167475	-0.0066368	-0.0048067	-0.0120222	-0.002387	-0.0127517	-0.0098084
-0.020313	-0.0123023	-0.0092751	-0.0078915	-0.0236329	-0.0191216	-0.005608	-0.0030236	-0.0218957	-0.0234539	-0.0081155	-0.0064515	-0.0156343	0.00052647	-0.015723	-0.0101844
-0.0162401	-0.0147009	-0.0104136	-0.0032363	-0.023598	-0.0167297	-0.0131142	-0.0088727	-0.0211983	-0.0166314	-0.0118293	-0.0076185	-0.0185788	-0.0014486	-0.0207869	-0.0096382
-0.0201593	-0.0111151	-0.0141844	-0.0125898	-0.0187913	-0.0185788	-0.0155112	-0.0138578	-0.0260599	-0.0172779	-0.0161182	-0.0121086	-0.0234539	-0.0031178	-0.0248295	-0.0212872
-0.0190509	-0.0178057	-0.0174792	-0.0166426	-0.0149485	-0.0105732	-0.0058524	-0.0064515	-0.0064209	-0.002387	-0.0135656	-0.0127517	-0.0224019	-0.0138025	-0.0220867	-0.0141216
-0.0220287	-0.0124082	-0.0115619	-0.0069855	-0.012165	-0.0167475	-0.0090329	-0.002758	-0.012683	-0.0136214	-0.0224355	-0.015723	-0.0177918	-0.0169534	-0.0186735	-0.016524
-0.0172852	-0.0125626	-0.0141216	-0.0093588	-0.0179791	-0.0195323	-0.0151741	-0.0069984	-0.017423	-0.011309	-0.0156633	-0.0207869	-0.0168499	-0.0194919	-0.0199243	-0.0178707
-0.0201287	-0.015723	-0.0211409	-0.0124531	-0.0140916	-0.0128425	-0.0153106	-0.0127181	-0.0099265	0.00052647	-0.0265072	-0.0248295	-0.0353594	-0.022085	-0.0320144	-0.0236294
-0.019894	-0.0191679	-0.0180907	-0.0107264	-0.0169787	-0.0198242	-0.0101865	-0.0076185	-0.0134928	-0.0182161	-0.0112171	-0.0098084	-0.0164038	-0.0032363	-0.016497	-0.0106069
-0.0162115	-0.0132129	-0.0190564	-0.0089981	-0.0174652	-0.0127202	-0.0122024	-0.0083795	-0.0137685	-0.012951	-0.005076	-0.0083944	-0.0183393	-0.0059184	-0.0159761	-0.0113886
-0.0188659	-0.0129407	-0.021722	-0.0135991	-0.0078374	-0.0077499	-0.0177163	-0.0141849	-0.006865	-0.0014486	-0.0124082	-0.0101844	-0.0198602	-0.0076699	-0.0198242	-0.0137338
-0.0183884	-0.013681	-0.0139706	-0.0068006	-0.0201406	-0.0189016	-0.0212859	-0.0142572	-0.0191216	-0.0141625	-0.0125626	-0.0085423	-0.0263371	-0.0088695	-0.0288565	-0.0185106
-0.0177918	-0.0178379	-0.0119452	-0.0064515	-0.0194183	-0.018904	-0.0111309	-0.0121086	-0.0167297	-0.012426	-0.0133996	-0.0096382	-0.0174574	-0.0055625	-0.0171498	-0.0093588
-0.0219036	-0.0144448	-0.0119393	-0.002758	-0.018891	-0.0234539	-0.0115678	-0.0102992	-0.0077499	-0.0031178	-0.0127494	-0.0104305	-0.0178379	-0.0104117	-0.0193323	-0.012578
-0.0183287	-0.0105865	-0.0157281	-0.0069984	-0.0167715	-0.0166314	-0.0207999	-0.0210593	-0.0189016	-0.0156037	-0.0243804	-0.0212872	-0.0159207	-0.0092015	-0.0193861	-0.0127116
-0.0160259	-0.0054308	-0.0221789	-0.0127181	-0.0271633	-0.0172779	-0.0233856	-0.0192227	-0.018904	-0.0158556	-0.0184284	-0.0171219	-0.0287104	-0.01154	-0.0268197	-0.0212633
-0.0204326	-0.0132493	-0.013145	-0.0090011	-0.0300434	-0.0191688	-0.0089439	-0.0018947	-0.0037942	-0.0035297	-0.0041261	-0.0017508	-0.0107463	-0.0010639	-0.0095909	-0.0079867
-0.022859	-0.0161461	-0.0100161	-0.0059184	-0.0220162	-0.0205868	-0.0068006	-0.0027194	-0.006756	-0.0026072	-0.0056972	-0.001844	-0.0117347	-0.0018755	-0.0076529	-0.0067061
-0.0177462	-0.0093322	-0.0164147	-0.0156015	-0.0318124	-0.0288565	-0.0110321	-0.0064477	-0.0091913	-0.0054749	-0.0066196	-0.0048756	-0.0075123	-0.0019789	-0.0111251	-0.006448
-0.0228654	-0.018581	-0.0194337	-0.0146459	-0.0287604	-0.0219891	-0.0062956	-0.0070496	-0.0044694	-0.003441	-0.0074593	-0.0063241	-0.0162105	-0.0036967	-0.024408	-0.0105678
-0.022769	-0.0180825	-0.0116174	-0.0077153	-0.0054381	-0.0037942	-0.0210427	-0.0135656	-0.0162113	-0.0224019	-0.0212747	-0.0220867	-0.0240579	-0.0180493	-0.0219001	-0.0206799
-0.0213051	-0.0185132	-0.016524	-0.012578	-0.0046629	-0.002387	-0.0193232	-0.0224355	-0.02187	-0.0177918	-0.0233143	-0.0186735	-0.0162028	-0.0248444	-0.024465	-0.0201685
-0.0256374	-0.0118923	-0.0173722	-0.0121969	-0.0103481	-0.0136214	-0.0232329	-0.0156633	-0.0196294	-0.0168499	-0.0221525	-0.0199243	-0.0237815	-0.0256374	-0.0295527	-0.0204326
-0.0247234	-0.0174889	-0.0170962	-0.0132944	-0.0110182	-0.011309	-0.0251805	-0.0265072	-0.0354417	-0.0353594	-0.0346257	-0.0320144	-0.0371573	-0.0259332	-0.0296769	-0.0244487
-0.0155022	-0.006865	-0.0210202	-0.0084679	-0.0039492	-0.0037209	-0.0182699	-0.0112171	-0.015347	-0.0164038	-0.015502	-0.0141216	-0.0203609	-0.0121409	-0.0172837	-0.0103481
-0.0167101	-0.0191216	-0.0198689	-0.0151007	-0.0113507	-0.0106069	-0.0165926	-0.005076	-0.018911	-0.0138025	-0.0173003	-0.0211409	-0.0187031	-0.0119393	-0.0221478	-0.0171935
-0.0179791	-0.0167297	-0.0154733	-0.0110321	-0.020716	-0.0072781	-0.0144432	-0.0127517	-0.0189849	-0.0217437	-0.0193781	-0.016524	-0.0213051	-0.0165845	-0.012165	-0.0132493
-0.0249992	-0.0185788	-0.0170703	-0.0076185	-0.0142012	-0.0106336	-0.0178613	-0.0131763	-0.0162115	-0.0183393	-0.0202982	-0.0173722	-0.0313539	-0.0108135	-0.0271633	-0.020852
-0.0197705	-0.0105732	-0.0165845	-0.0083795	-0.009257	-0.0103382	-0.0192038	-0.0124082	-0.0188659	-0.0169534	-0.0230264	-0.0178707	-0.017046	-0.009257	-0.0229929	-0.0131142
-0.0198113	-0.0167475	-0.02193	-0.0141849	-0.0256388	-0.0128965	-0.0247022	-0.0125626	-0.0183884	-0.0222848	-0.0193477	-0.0168732	-0.0168314	-0.0214143	-0.0190509	-0.0151741
-0.0230264	-0.0195323	-0.0211596	-0.0142572	-0.0036451	-0.006756	-0.0181085	-0.015723	-0.0184435	-0.0198602	-0.0288123	-0.0236294	-0.0174652	-0.0118923	-0.0237053	-0.0177163
-0.0193477	-0.0128425	-0.0142544	-0.0112906	-0.0051306	0.00052647	-0.0189434	-0.0191679	-0.0219731	-0.0194919	-0.0290797	-0.0244439	-0.0287604	-0.0145316	-0.0335732	-0.0207999
-0.0199243	-0.0198242	-0.0120066	-0.0076699	-0.0171935	-0.0182161	-0.016962	-0.0133996	-0.0195968	-0.0167035	-0.0115619	-0.0089247	-0.0142012	-0.0005429	-0.0158818	-0.0090693
-0.020342	-0.0127202	-0.0199459	-0.0165542	-0.0242349	-0.012951	-0.0156969	-0.0127494	-0.0281519	-0.0263371	-0.0116174	-0.0104842	-0.0125048	-0.0016277	-0.0178057	-0.0096013
-0.0127674	-0.0079289	-0.0199455	-0.0153562	-0.0106995	-0.0035233	-0.0189987	-0.0207869	-0.0236467	-0.022085	-0.0132546	-0.0124844	-0.0185132	-0.0050724	-0.0187926	-0.0134206
-0.0201807	-0.0154506	-0.0132546	-0.007625	-0.0151196	-0.0113886	-0.0196905	-0.0185069	-0.02935	-0.032303	-0.0129832	-0.0113607	-0.0275056	-0.0034266	-0.0289421	-0.0145662
-0.0160027	-0.0142206	-0.0178707	-0.0127116	-0.015331	-0.0098443	-0.0223021	-0.0243804	-0.0056719	-0.0032363	-0.015232	-0.016497	-0.0202836	-0.0133682	-0.0205127	-0.0141844
-0.0202399	-0.0210597	-0.0168732	-0.0128307	-0.0125048	-0.0093282	-0.0218407	-0.0184284	-0.0137344	-0.0125898	-0.0178456	-0.0159761	-0.019894	-0.0119875	-0.0214345	-0.0164147
-0.0190656	-0.0114012	-0.0209162	-0.0145854	-0.0214143	-0.0087118	-0.0311758	-0.0248295	-0.0148072	-0.0166426	-0.0187059	-0.0198242	-0.021772	-0.0165774	-0.0198113	-0.0199459
-0.0237053	-0.0187926	-0.0229286	-0.0097644	-0.0154543	-0.0092722	-0.0323653	-0.0204665	-0.0094401	-0.0059184	-0.0284847	-0.0288565	-0.0316636	-0.0207353	-0.0295598	-0.0223041
-0.0202041	-0.0133996	-0.019867	-0.0112059	-0.0105865	-0.0091913	-0.0034194	-0.0041261	-0.015249	-0.0156015	-0.0143745	-0.0106069	-0.015823	-0.0030236	-0.0138305	-0.0136214
-0.0174649	-0.0127494	-0.0131867	-0.0062956	-0.0054308	-0.0014486	-0.0078221	-0.0098084	-0.0169476	-0.0146459	-0.0125802	-0.0072781	-0.0135946	-0.002758	-0.0171664	-0.0182161
-0.0171744	-0.0207869	-0.0139444	-0.0121086	-0.0132493	-0.0141625	-0.0108435	-0.0083944	-0.0096353	-0.0076699	-0.0105655	-0.0113886	-0.0181527	-0.0083795	-0.0167475	-0.0141625
-0.021772	-0.0185069	-0.0108135	-0.0102992	-0.0161461	-0.012426	-0.0144297	-0.006158	-0.0163073	-0.0165542	-0.0138915	-0.0098443	-0.0234893	-0.0102992	-0.0172779	-0.0156037
-0.0184435	-0.016453	-0.0254535	-0.0210593	-0.0093322	-0.0043458	-0.0100392	-0.0051021	-0.0225804	-0.0153562	-0.0195323	-0.0137338	-0.0131763	-0.0051021	-0.0217437	-0.0125898
-0.0219731	-0.0140094	-0.0276626	-0.0192227	-0.018581	-0.0137338	-0.0158818	-0.0076183	-0.0128725	-0.0088695	-0.0128425	-0.0159985	-0.0191679	-0.0029506	-0.0222848	-0.0156015
-0.0195968	-0.0156588	-0.0098492	-0.0088185	-0.0180825	-0.0159985	-0.0019392	-0.0056972	-0.0251982	-0.0211132	-0.0191688	-0.0185106	-0.0185069	-0.008907	-0.0167035	-0.0165542
-0.0168499	-0.0159207	-0.0097225	-0.0088695	-0.0185132	-0.0105511	-0.0125122	-0.0101844	-0.0219712	-0.0179076	-0.0205868	-0.0145458	-0.0204665	-0.0123256	-0.032303	-0.0211132
-0.0109083	-0.0126241	-0.0223041	-0.0211132	-0.0118923	-0.0097979	-0.0123023	-0.0085423	-0.0078915	-0.0040266	-0.0037209	-0.0013701	-0.006158	0.00237137	-0.0128765	-0.0076854
-0.0102925	-0.0074494	-0.0209072	-0.0179076	-0.0174889	-0.0130504	-0.0147009	-0.0111309	-0.0090011	-0.0070192	-0.0035233	-0.0041061	-0.0111309	0.0001082	-0.011884	-0.0111379
-0.0149386	-0.0097514	-0.0129832	-0.0135084	-0.0074494	-0.0044694	-0.0111151	-0.0029506	-0.0112906	-0.0090481	-0.0043458	-0.0050595	-0.0102187	-0.0004214	-0.0142434	-0.0087637
-0.0244487	-0.020852	-0.0236294	-0.0212633	-0.0097514	-0.0031178	-0.0178057	-0.0068689	-0.0088185	-0.0089376	-0.008037	-0.0054062	-0.0187799	-0.0019681	-0.0228605	-0.0140162
-0.0202547	-0.0231089	-0.0244439	-0.0194083	-0.020852	-0.0156037	-0.0079289	-0.0066196	-0.0165698	-0.0174574	-0.015213	-0.0171498	-0.0207988	-0.0190564	-0.0211244	-0.0161182
-0.0166639	-0.0075639	-0.0248296	-0.0263782	-0.0231089	-0.0158556	-0.0154506	-0.0096382	-0.0189623	-0.0178379	-0.0219036	-0.0193323	-0.0247697	-0.0210202	-0.0233904	-0.0157281
-0.024921	-0.0235005	-0.019618	-0.0173281	-0.0075639	-0.008037	-0.0142206	-0.0104305	-0.0173492	-0.0159207	-0.0109083	-0.0193861	-0.020342	-0.0229286	-0.0247234	-0.02193
-0.0262697	-0.0203525	-0.0264478	-0.0237507	-0.0235005	-0.0185106	-0.0210597	-0.0102187	-0.0267766	-0.0287104	-0.0336535	-0.0268197	-0.0294658	-0.019618	-0.034095	-0.0254535
-0.0313539	-0.0275056	-0.0092571	-0.0018947	-0.0203525	-0.0145458	-0.0114012	-0.008907	-0.0149986	-0.0107463	-0.0129184	-0.0093588	-0.0180907	-0.0067338	-0.0256388	-0.0094536
-0.0259332	-0.0145316	-0.0092549	-0.0040266	-0.0275056	-0.018136	-0.0187926	-0.0125905	-0.0118986	-0.0055625	-0.0144869	-0.0124531	-0.0170962	-0.0090759	-0.0154543	-0.0129143
-0.034095	-0.0185482	-0.0089247	-0.0056965	-0.0145316	-0.0115312	-0.0076413	-0.0074593	-0.0133316	-0.0128765	-0.0138943	-0.012578	-0.0209162	-0.0113115	-0.0174889	-0.0144585
-0.0106971	-0.0077499	-0.0067338	-0.001418	-0.0185482	-0.0231929	-0.0207152	-0.0212872	-0.0132129	-0.0117347	-0.0156499	-0.0121969	-0.0248296	-0.0098187	-0.0185482	-0.0208028
-0.0209533	-0.0189016	-0.0162811	-0.0070159	-0.0053938	-0.0035297	-0.0200738	-0.0171219	-0.0129407	-0.0104117	-0.0162426	-0.0127116	-0.0156317	-0.0103382	-0.0148654	-0.0088727
-0.0146594	-0.018904	-0.0164396	-0.0085245	-0.0029476	-0.0013701	-0.0255363	-0.0187799	-0.013681	-0.011884	-0.0164333	-0.0128307	-0.0146165	-0.0087118	-0.0125539	-0.0069984
-0.0267452	-0.0234539	-0.0121785	-0.0027194	-0.0005429	0.00197914	-0.0154823	-0.0123256	-0.016453	-0.0075123	-0.0290738	-0.0212633	-0.0127202	-0.0097979	-0.019481	-0.0141849
-0.024221	-0.0166314	-0.0104645	-0.0070192	-0.0094536	-0.007611	-0.0289421	-0.0229097	-0.0140094	-0.0092015	-0.0246589	-0.0194083	-0.0219891	-0.0115312	-0.0256115	-0.0210593
-0.0295598	-0.0172779	-0.0104842	-0.0068652	-0.0069457	-0.0065696	-0.0042026	-0.0017508	-0.0156588	-0.0142434	-0.0069855	-0.0056965	-0.0106336	0.00197914	-0.0076183	-0.0049888
-0.0288123	-0.0191688	-0.0090759	-0.0043025	-0.0014841	-0.0026072	-0.005225	0.00237137	-0.0190334	-0.0162105	-0.0077153	-0.0068652	-0.0093282	0.00107004	-0.0068689	-0.0046458
-0.0290797	-0.0205868	-0.0183286	-0.0101195	-0.0042024	-0.0041061	-0.0090693	-0.0049888	-0.0157576	-0.01154	-0.007625	-0.0061663	-0.0105511	-0.0031634	-0.0125905	-0.0091942
-0.0320144	-0.0288565	-0.0167644	-0.0090662	-0.0016277	0.00107004	-0.0105296	-0.004568	-0.0256488	-0.0228605	-0.0135084	-0.0094452	-0.018136	-0.0041193	-0.0229097	-0.0150304
-0.0294658	-0.0219891	-0.0139365	-0.0064477	-0.0129143	-0.0110203	-0.0009713	-0.001844	-0.0080224	-0.0010639	-0.0114522	-0.0095909	-0.0171111	-0.0089981	-0.021722	-0.0162811
-0.0165696	-0.0076413	-0.0114688	-0.0090481	-0.0113802	-0.0023698	-0.0015507	0.0001082	-0.011938	-0.0076854	-0.0144448	-0.0076529	-0.0182039	-0.0084679	-0.0198689	-0.0183286
-0.0242291	-0.0207152	-0.0124844	-0.0061663	-0.0073263	-0.0054749	-0.0096013	-0.0046458	-0.013952	-0.0079303	-0.0126241	-0.0111251	-0.0140748	-0.0097644	-0.019867	-0.0181196
-0.0213879	-0.0200738	-0.0113115	-0.0022959	-0.0113073	-0.0050595	-0.0088604	-0.0019774	-0.0068217	-0.0018755	-0.022119	-0.024408	-0.0278842	-0.0173281	-0.0264478	-0.02359
-0.0256339	-0.0255363	-0.0181196	-0.0106673	-0.0050724	-0.0031634	-0.0064378	-0.0048756	-0.0118641	-0.0111379	-0.0075654	-0.0079867	-0.0107264	-0.001418	-0.0128965	-0.007611
-0.0244673	-0.0154823	-0.0194287	-0.0094237	-0.0144585	-0.0093669	-0.0048977	-0.0004214	-0.0090894	-0.0085032	-0.0076615	-0.0058463	-0.0132944	-0.0043025	-0.0092722	-0.0110203
-0.0335732	-0.0289421	-0.0121399	-0.0070496	-0.015041	-0.005888	-0.0134206	-0.0091942	-0.0046193	-0.0019789	-0.0088587	-0.0067061	-0.0145854	-0.0022959	-0.0130504	-0.0093669
-0.0252903	-0.0243804	-0.0084714	-0.0089376	-0.0041813	-0.003441	-0.0135176	-0.0042947	-0.010968	-0.0087637	-0.0041643	-0.0058454	-0.0263782	-0.0077324	-0.0231929	-0.0126091
-0.0295081	-0.0184284	-0.0113607	-0.0094452	-0.0108199	-0.0054062	-0.003581	-0.0063241	-0.0133366	-0.0065908	-0.0082973	-0.006448	-0.0103422	0.00080728	-0.0135991	-0.0070159
-0.0330837	-0.0248295	-0.0098187	-0.0077324	-0.0034266	-0.0041193	-0.0041465	-0.0019681	-0.0063112	-0.0036967	-0.0075654	-0.0020149	-0.0035542	0.0014301	-0.0151007	-0.0101195
-0.0316636	-0.0204665	-0.02359	-0.0191976	-0.0208028	-0.0126091	-0.0145662	-0.0150304	-0.0162308	-0.0140162	-0.0166707	-0.0105678	-0.0064014	-0.0025645	-0.0112059	-0.0106673
-0.0281519	-0.0190334	-0.0246338	-0.0122381	-0.01534	-0.0086437	-0.0127492	-0.0103329	-0.0151271	-0.0106271	-0.0170536	-0.0091358	-0.0225905	-0.0034188	-0.0237507	-0.0191976
-0.0236467	-0.0157576	-0.0095728	-0.0034891	0.00078331	-0.0016073	-0.0016256	0.00164638	-0.0052339	-0.0014094	-0.000781	-0.0007701	-0.0032278	0.00365036	-0.0082741	-0.0045779
-0.02935	-0.0256488	-0.0090249	-0.0040283	-0.0011458	-0.0004632	-0.0012154	-0.0019567	-0.0041346	-0.0028548	-0.0008352	-0.0030069	-0.0028231	0.00048201	-0.006751	-0.0049792
-0.0353594	-0.0287104	-0.0083323	-0.0037506	-0.0079814	-0.0024613	-0.0085482	-0.0038854	-0.0041574	-0.0031591	-0.0042128	-0.0002418	-0.0051598	0.00207676	-0.0048021	-0.0060062
-0.0336535	-0.022119	-0.0076816	-0.0039796	-0.0041291	-0.0024677	-0.0010632	-0.0025431	-0.0037714	-0.0035284	-0.0058827	-0.0023447	-0.0141631	-0.0012168	-0.0127795	-0.0110128
-0.0107221	-0.0053938	-0.005938	-0.0210427	-0.0210136	-0.0162113	-0.0204051	-0.0212747	-0.0248862	-0.0240579	-0.0215402	-0.0219001	-0.0189302	-0.0221266	-0.0133845	-0.0120708
-0.0108432	-0.0029476	-0.0168051	-0.0193232	-0.0230497	-0.02187	-0.0239334	-0.0233143	-0.0214257	-0.0162028	-0.0207148	-0.024465	-0.0167452	-0.0226804	-0.0225335	-0.0136836
-0.0121409	-0.0005429	-0.0198362	-0.0232329	-0.0185604	-0.0196294	-0.0171696	-0.0221525	-0.0242645	-0.0237815	-0.0198343	-0.0295527	-0.0265184	-0.0176018	-0.0231416	-0.0142937
-0.0161182	-0.0094536	-0.0260276	-0.0251805	-0.0285433	-0.0354417	-0.0253066	-0.0346257	-0.0330239	-0.0371573	-0.0325006	-0.0296769	-0.0285011	-0.0239788	-0.025887	-0.0141548
-0.015188	-0.0069457	-0.0140524	-0.0182699	-0.0142292	-0.015347	-0.0163336	-0.015502	-0.0123728	-0.0203609	-0.0149929	-0.0206799	-0.0144449	-0.0121867	-0.0126587	-0.0063097
-0.0092751	-0.0037942	-0.0126587	-0.0165926	-0.0139124	-0.018911	-0.0193958	-0.0173003	-0.0230606	-0.0180493	-0.0219976	-0.0188155	-0.0182858	-0.0139614	-0.0202264	-0.0086485
-0.0104136	-0.002387	-0.0131059	-0.0144432	-0.018462	-0.0189849	-0.0172973	-0.0220867	-0.0189956	-0.0211244	-0.0214585	-0.0201685	-0.0191623	-0.0183287	-0.0176807	-0.007005
-0.0141844	-0.0136214	-0.0170733	-0.0178613	-0.0206574	-0.0224019	-0.0208275	-0.0207988	-0.0167405	-0.0187031	-0.0253036	-0.0171558	-0.0240589	-0.0102925	-0.024983	-0.0078374
-0.0174792	-0.011309	-0.032266	-0.0135656	-0.0211312	-0.015213	-0.0185342	-0.0193781	-0.0222584	-0.0248444	-0.0241431	-0.0204326	-0.0131059	-0.0172676	-0.0139124	-0.0094842
-0.0115619	-0.0037209	-0.0212761	-0.0165698	-0.0185493	-0.0162115	-0.0196809	-0.0202982	-0.0174567	-0.0233904	-0.0161824	-0.022859	-0.0217364	-0.0249913	-0.0168862	-0.0089602
-0.0141216	-0.0106069	-0.0148818	-0.0192038	-0.0168862	-0.0188659	-0.02278	-0.0186735	-0.024159	-0.0213051	-0.0262546	-0.0244487	-0.0199941	-0.023598	-0.0213413	-0.0127674
-0.0211409	-0.0072781	-0.0202264	-0.0247022	-0.0179622	-0.0183884	-0.0210067	-0.0247697	-0.0276201	-0.0256374	-0.0235052	-0.0202547	-0.02544	-0.0194183	-0.027768	-0.0165696
-0.0180907	-0.0106336	-0.0217364	-0.0181085	-0.0238413	-0.0177918	-0.0153359	-0.0230264	-0.0226564	-0.0247234	-0.0099597	-0.0107221	-0.0114136	-0.0054381	-0.0165926	-0.0034194
-0.0190564	-0.0103382	-0.0252354	-0.0189434	-0.0181774	-0.0219036	-0.0180026	-0.0193477	-0.0192329	-0.0313539	-0.0137764	-0.0139706	-0.0181696	-0.0036451	-0.0247022	-0.0019392
-0.021722	-0.0128965	-0.0320685	-0.0224355	-0.0166522	-0.0184435	-0.0238535	-0.0199243	-0.024578	-0.0259332	-0.0160259	-0.0154733	-0.0236329	-0.0105865	-0.0156969	-0.0079289
-0.0069702	-0.0042026	-0.0203119	-0.0189623	-0.0213413	-0.0219731	-0.0325959	-0.020342	-0.0322076	-0.034095	-0.0149386	-0.0131867	-0.0201406	-0.0074494	-0.0218407	-0.0076413
-0.005608	-0.005225	-0.0164072	-0.016962	-0.0228301	-0.0195968	-0.0219234	-0.0288123	-0.011409	-0.0121409	-0.0170733	-0.0172837	-0.018462	-0.020467	-0.0193958	-0.012737
-0.0131142	-0.0090693	-0.0176807	-0.0156969	-0.0247967	-0.0168499	-0.0221049	-0.0290797	-0.0154022	-0.0161182	-0.0252354	-0.0221478	-0.0179622	-0.020313	-0.0196809	-0.0124331
-0.0155112	-0.0105296	-0.0199941	-0.0189987	-0.0214161	-0.0109083	-0.0308056	-0.0320144	-0.0205618	-0.015188	-0.0244784	-0.012165	-0.0228301	-0.0160027	-0.0180026	-0.0155022
-0.0066368	-0.0041261	-0.0244784	-0.0196905	-0.0278146	-0.0281519	-0.0290746	-0.0294658	-0.012711	-0.0119393	-0.0375652	-0.0271633	-0.0297054	-0.0213879	-0.0221049	-0.0106971
-0.0114851	-0.0098084	-0.0161368	-0.0156633	-0.027768	-0.0236467	-0.012737	-0.0115619	-0.018387	-0.0157281	-0.016023	-0.0103481	-0.0149784	-0.0069702	-0.0130169	-0.0064209
-0.0137931	-0.0083944	-0.0166746	-0.0173492	-0.0297054	-0.02935	-0.0150779	-0.0141216	-0.0202635	-0.0221789	-0.0212444	-0.0110182	-0.0149102	-0.0058524	-0.0182212	-0.0099265
-0.015823	-0.006158	-0.0264558	-0.0223021	-0.0414573	-0.0353594	-0.0176725	-0.0211409	-0.0177462	-0.0165845	-0.0303881	-0.0171935	-0.0201807	-0.0101865	-0.0199193	-0.006865
-0.0133682	-0.0051021	-0.024983	-0.0218407	-0.0380048	-0.0336535	-0.019786	-0.0180907	-0.0228654	-0.02193	-0.0129139	-0.0242349	-0.0242291	-0.0111309	-0.0211983	-0.0077499
-0.0148654	-0.0076183	-0.02544	-0.0311758	-0.0094842	-0.0056719	-0.0209309	-0.0190564	-0.022769	-0.0211596	-0.0187913	-0.0132493	-0.0144432	-0.0108435	-0.018911	-0.0056719
-0.0056719	-0.0080224	-0.0375652	-0.0323653	-0.0149784	-0.0137344	-0.0205127	-0.021722	-0.0166639	-0.0108135	-0.0149485	-0.0161461	-0.0181085	-0.0123023	-0.0188659	-0.0094401
-0.0137344	-0.011938	-0.0291111	-0.0265072	-0.020467	-0.0148072	-0.0124331	-0.0116174	-0.024921	-0.0254535	-0.018891	-0.020852	-0.0189987	-0.0142206	-0.0219731	-0.0096353
-0.0148072	-0.013952	-0.0334584	-0.0267766	-0.0158581	-0.0164038	-0.0197671	-0.016524	-0.0262697	-0.0276626	-0.0167715	-0.0231089	-0.0311758	-0.0200738	-0.0236467	-0.0128725
-0.0164038	-0.0107463	-0.0063097	-0.0034194	-0.0225847	-0.0138025	-0.023215	-0.0173722	-0.0108432	-0.0092571	-0.0046629	-0.0053938	-0.0078221	-0.0042026	-0.0118986	-0.0080224
-0.0138025	-0.0055625	-0.0114136	-0.0078221	-0.0229929	-0.0217437	-0.0192907	-0.0170962	-0.0119452	-0.0121785	-0.0051306	-0.0014841	-0.0125122	-0.0009713	-0.0129407	-0.0068217
-0.0217437	-0.0128765	-0.0172676	-0.0108435	-0.0167927	-0.0129184	-0.0200811	-0.0210202	-0.0170703	-0.0139365	-0.0054308	-0.0073263	-0.0154506	-0.0064378	-0.0140094	-0.0046193
-0.0129184	-0.0075654	-0.016023	-0.0144297	-0.0210232	-0.0144869	-0.0214345	-0.0198689	-0.0139444	-0.0121399	-0.0097514	-0.0041813	-0.0207152	-0.003581	-0.0157576	-0.0063112
-0.0144869	-0.0076615	-0.0212444	-0.0100392	-0.0176522	-0.0171498	-0.0155022	-0.0132546	-0.032266	-0.017046	-0.0206574	-0.0229929	-0.0172973	-0.0176725	-0.0230606	-0.011409
-0.0171498	-0.0095909	-0.0172837	-0.0158818	-0.0202836	-0.0171111	-0.0167101	-0.0178707	-0.0320685	-0.0168314	-0.0238413	-0.0190509	-0.02278	-0.023215	-0.0222584	-0.012711
-0.0171111	-0.0103422	-0.0150665	-0.0112171	-0.0089602	-0.0094401	-0.0179791	-0.0168732	-0.0161368	-0.0174652	-0.0247967	-0.0237053	-0.0238535	-0.0179791	-0.0276201	-0.0177462
-0.0139706	-0.0014841	-0.0195864	-0.005076	-0.0149102	-0.015249	-0.0249992	-0.0209162	-0.0291111	-0.0287604	-0.0414573	-0.0335732	-0.0308056	-0.0146594	-0.024578	-0.0166639
-0.0119452	-0.0042024	-0.016668	-0.0127517	-0.020313	-0.0169476	-0.0197705	-0.0229286	-0.0150665	-0.0142012	-0.0158581	-0.0131142	-0.0150779	-0.0092751	-0.0195864	-0.0039492
-0.0119393	-0.0016277	-0.017046	-0.0131763	-0.0162401	-0.0183393	-0.0198113	-0.019867	-0.0195864	-0.009257	-0.0225847	-0.0155112	-0.0197671	-0.013145	-0.0195295	-0.0106995
-0.0157281	-0.0129143	-0.016135	-0.0149986	-0.0201593	-0.0169534	-0.0106971	-0.0129832	-0.016668	-0.0256388	-0.0162401	-0.0151741	-0.0167101	-0.0142544	-0.0140916	-0.0093322
-0.0221789	-0.0113802	-0.0130169	-0.0118986	-0.0190509	-0.0222848	-0.0209533	-0.0236294	-0.0154022	-0.0125048	-0.0201593	-0.0153106	-0.0209533	-0.0098492	-0.0220162	-0.0075639
-0.013145	-0.006756	-0.0154454	-0.0133316	-0.0220287	-0.0138943	-0.0146594	-0.0244439	-0.0195295	-0.0214143	-0.0202399	-0.0177163	-0.0154454	-0.017423	-0.0210232	-0.0066368
-0.0100161	0.00052647	-0.0204031	-0.0174574	-0.0172852	-0.0156499	-0.0267452	-0.0248296	-0.0187508	-0.0154543	-0.0190656	-0.0212859	-0.0197086	-0.0137685	-0.0172852	-0.0081155
-0.0164147	-0.0182161	-0.015232	-0.0114522	-0.0201287	-0.0193323	-0.024221	-0.019618	-0.0179791	-0.0185132	-0.0256339	-0.0207999	-0.0196055	-0.0167297	-0.0174649	-0.0118293
-0.0194337	-0.012951	-0.0086485	-0.0019392	-0.019894	-0.0182039	-0.0295598	-0.0264478	-0.0140916	-0.0118923	-0.0244673	-0.0233856	-0.0260599	-0.018904	-0.0295081	-0.0161182
-0.0116174	-0.0035233	-0.0181696	-0.0125122	-0.0127674	-0.0096353	-0.0092751	-0.0089247	-0.0169787	-0.0174889	-0.005608	-0.0089439	-0.012683	-0.0037942	-0.005076	-0.0041261
-0.016524	-0.0113886	-0.0249913	-0.0123023	-0.0201807	-0.0163073	-0.0104136	-0.0067338	-0.0300434	-0.0275056	-0.0090329	-0.0068006	-0.0134928	-0.006756	-0.0125626	-0.0056972
-0.0173722	-0.0098443	-0.0303881	-0.0147009	-0.0160027	-0.0225804	-0.0141844	-0.0162811	-0.0220162	-0.0145316	-0.0122024	-0.0110321	-0.0191216	-0.0091913	-0.0127494	-0.0066196
-0.0170962	-0.0093282	-0.0129139	-0.0111151	-0.0202399	-0.0198602	-0.0174792	-0.0164396	-0.0318124	-0.0185482	-0.0115678	-0.0062956	-0.0189016	-0.0044694	-0.0184284	-0.0074593
-0.0210202	-0.0087118	-0.0221478	-0.0178057	-0.0190656	-0.0194919	-0.013145	-0.0104842	-0.0039492	-0.0005429	-0.0178613	-0.0158818	-0.0189849	-0.0148072	-0.0173003	-0.0115619
-0.0198689	-0.0092722	-0.0154022	-0.0124082	-0.0237053	-0.0167035	-0.0100161	-0.0090759	-0.0113507	-0.0094536	-0.0189434	-0.0178057	-0.0183884	-0.0169476	-0.0202982	-0.0116174
-0.0058524	-0.0009713	-0.0195295	-0.0125626	-0.0202041	-0.0162426	-0.0164147	-0.0183286	-0.020716	-0.0069457	-0.0196905	-0.0187926	-0.0195968	-0.0225804	-0.0193477	-0.0132546
-0.0090329	-0.0015507	-0.0187508	-0.015723	-0.0174649	-0.0164333	-0.0194337	-0.0167644	-0.0106995	-0.0016277	-0.0323653	-0.0289421	-0.02935	-0.0219712	-0.0290797	-0.0129832
-0.0151741	-0.0096013	-0.0168314	-0.0191679	-0.0171744	-0.0193861	-0.0142544	-0.0124844	-0.0151196	-0.0129143	-0.0144297	-0.0090693	-0.0137344	-0.0078915	-0.0125802	-0.0037209
-0.0153106	-0.0088604	-0.0128893	-0.0132129	-0.021772	-0.0140748	-0.0120066	-0.0113115	-0.015331	-0.0113802	-0.0100392	-0.0105296	-0.015249	-0.0090011	-0.0138915	-0.0035233
-0.0081155	-0.0056972	-0.0182212	-0.0129407	-0.0165696	-0.0128725	-0.0199459	-0.0181196	-0.0093322	-0.0050724	-0.0147009	-0.0096013	-0.0163073	-0.0112906	-0.0128425	-0.0043458
-0.0159619	-0.0101844	-0.0197086	-0.013681	-0.0242291	-0.0251982	-0.0199455	-0.0194287	-0.018581	-0.0144585	-0.0111151	-0.0088604	-0.0251982	-0.0088185	-0.0205868	-0.008037
-0.0126179	-0.0085423	-0.0196936	-0.0178379	-0.0213879	-0.0219712	-0.0098492	-0.0113607	-0.0180825	-0.015041	-0.0210597	-0.0134206	-0.0133316	-0.013952	-0.0144869	-0.0069855
-0.0135946	-0.0111309	-0.0178456	-0.0144448	-0.0256339	-0.0263371	-0.0097225	-0.0098187	-0.0075639	-0.0034266	-0.0114012	-0.0135176	-0.013681	-0.0090894	-0.0156499	-0.0077153
-0.0119875	-0.0029506	-0.007005	-0.0079289	-0.0244673	-0.022085	-0.0223041	-0.02359	-0.0235005	-0.0208028	-0.0255363	-0.0145662	-0.0156588	-0.0133366	-0.0164333	-0.007625
-0.0125539	-0.0068689	-0.0236329	-0.0154506	-0.0335732	-0.032303	-0.0209072	-0.0246338	-0.0203525	-0.01534	-0.0154823	-0.0127492	-0.0256488	-0.0151271	-0.0246589	-0.0135084
-0.0094401	-0.0068217	-0.023598	-0.0142206	-0.0252903	-0.0290738	-0.0092549	-0.0095728	-0.0029476	0.00078331	-0.005225	-0.0016256	-0.011938	-0.0052339	-0.0076615	-0.000781
-0.015249	-0.0118641	-0.0187913	-0.0210597	-0.0295081	-0.0246589	-0.0104645	-0.0090249	-0.0042024	-0.0011458	-0.0015507	-0.0012154	-0.0118641	-0.0041346	-0.0041643	-0.0008352
-0.0169476	-0.0090894	-0.0149485	-0.0114012	-0.0330837	-0.0268197	-0.0114688	-0.0083323	-0.0113073	-0.0079814	-0.0048977	-0.0085482	-0.010968	-0.0041574	-0.0075654	-0.0042128
-0.0183393	-0.0117347	-0.012165	-0.0187926	-0.0316636	-0.0278842	-0.0084714	-0.0076816	-0.0108199	-0.0041291	-0.0041465	-0.0010632	-0.0162308	-0.0037714	-0.0170536	-0.0058827
-0.0169534	-0.0104117	-0.0179791	-0.0133996	-0.0069702	-0.0078915	-0.0212761	-0.015232	-0.0211312	-0.0202836	-0.0208275	-0.0205127	-0.0189956	-0.0205618	-0.0219976	-0.0099597
-0.0222848	-0.011884	-0.0140916	-0.0127494	-0.005608	-0.0032363	-0.0203119	-0.0178456	-0.0181774	-0.019894	-0.0210067	-0.0214345	-0.0174567	-0.0202635	-0.0253036	-0.0137764
-0.0138943	-0.0088587	-0.0169787	-0.0207869	-0.0131142	-0.0125898	-0.0166746	-0.0187059	-0.0214161	-0.021772	-0.0325959	-0.0198113	-0.0226564	-0.022769	-0.0161824	-0.0160259
-0.0156499	-0.0041643	-0.0174652	-0.0185069	-0.0155112	-0.0166426	-0.0334584	-0.0284847	-0.0380048	-0.0316636	-0.0290746	-0.0295598	-0.0322076	-0.0262697	-0.0235052	-0.0149386
-0.0193323	-0.0076529	-0.019608	-0.016453	-0.0066368	-0.0069855	-0.016135	-0.0143745	-0.0167927	-0.015823	-0.019786	-0.0141844	-0.0154022	-0.0108432	-0.0212444	-0.0046629
-0.0182039	-0.0035542	-0.0199193	-0.0140094	-0.0114851	-0.0093588	-0.0130169	-0.0125802	-0.0210232	-0.0133682	-0.0209309	-0.0174792	-0.018387	-0.0119452	-0.0129139	-0.0051306
-0.0154733	-0.0073263	-0.0196055	-0.0156588	-0.0137931	-0.0124531	-0.0154454	-0.016497	-0.0176522	-0.0148654	-0.0192907	-0.0164147	-0.0228654	-0.0170703	-0.0149485	-0.0054308
-0.0170703	-0.0113073	-0.0250068	-0.0159207	-0.015823	-0.0107264	-0.0204031	-0.0156317	-0.0220287	-0.0135946	-0.0200811	-0.0194337	-0.024921	-0.0139444	-0.0167715	-0.0097514
-0.0165845	-0.0050724	-0.0187059	-0.0126241	-0.0133682	-0.0089981	-0.0128893	-0.0105655	-0.0172852	-0.0119875	-0.0249992	-0.0199459	-0.016668	-0.020716	-0.0225847	-0.005608
-0.02193	-0.0144585	-0.0078374	-0.0076413	-0.0148654	-0.0135991	-0.0182212	-0.0138915	-0.0201287	-0.0125539	-0.0197705	-0.0199455	-0.0187508	-0.015331	-0.0201593	-0.0090329
-0.0211596	-0.015041	-0.0201406	-0.0207152	-0.0058524	-0.0090011	-0.0197086	-0.0159761	-0.0202041	-0.0181527	-0.0267452	-0.0223041	-0.0169787	-0.0180825	-0.0190656	-0.0122024
-0.0142544	-0.0091913	-0.0194183	-0.0200738	-0.0090329	-0.0059184	-0.0196936	-0.0146165	-0.0174649	-0.0165774	-0.024221	-0.0209072	-0.0318124	-0.0203525	-0.0244673	-0.0115678
-0.0120066	-0.0014486	-0.018891	-0.0255363	-0.0151741	-0.0156015	-0.019608	-0.0195323	-0.0171744	-0.019481	-0.0104136	-0.0092549	-0.0113507	-0.0029476	-0.0100392	-0.005225
-0.0199459	-0.0141625	-0.0167715	-0.0154823	-0.0153106	-0.0146459	-0.0199193	-0.0128425	-0.0252903	-0.0234893	-0.0100161	-0.0104645	-0.0151196	-0.0042024	-0.0111151	-0.0015507
-0.0199455	-0.012426	-0.0271633	-0.0289421	-0.0081155	-0.0077153	-0.0196055	-0.0198242	-0.0295081	-0.0207353	-0.0120066	-0.0114688	-0.018581	-0.0113073	-0.0114012	-0.0048977
-0.0132546	-0.0043458	-0.0300434	-0.0243804	-0.0159619	-0.012578	-0.0250068	-0.0127202	-0.0330837	-0.0256115	-0.0097225	-0.0084714	-0.0235005	-0.0108199	-0.0154823	-0.0041465
-0.0178707	-0.0137338	-0.0220162	-0.0184284	-0.0126179	-0.0121969	-0.0218957	-0.0191688	-0.0066368	-0.0030236	-0.0204031	-0.0138305	-0.0176522	-0.0137931	-0.0209309	-0.0104136
-0.0168732	-0.0159985	-0.0318124	-0.0248295	-0.0135946	-0.0132944	-0.0211983	-0.0205868	-0.0114851	-0.0088727	-0.0196936	-0.0171664	-0.0201287	-0.0126179	-0.0200811	-0.0100161
-0.0209162	-0.0105511	-0.0287604	-0.0204665	-0.0119875	-0.0084679	-0.0260599	-0.0288565	-0.0137931	-0.0138578	-0.0250068	-0.0167475	-0.0171744	-0.019603	-0.0197705	-0.0120066
-0.0229286	-0.0097979	-0.0218957	-0.0190334	-0.0125539	-0.0151007	-0.0333071	-0.0219891	-0.0081155	-0.002758	-0.0333071	-0.0172779	-0.0330837	-0.0243255	-0.024221	-0.0097225
-0.019867	-0.0130504	-0.0211983	-0.0157576	-0.0101865	-0.0112906	-0.0064209	-0.0037209	-0.0159619	-0.0069984	-0.0120222	-0.0136214	-0.0114851	-0.0048067	-0.0103912	-0.002387
-0.0101865	-0.0064378	-0.0260599	-0.0256488	-0.0122024	-0.0076699	-0.012683	-0.0106069	-0.0126179	-0.0127181	-0.0103912	-0.011309	-0.0159619	-0.0064515	-0.0141305	0.00052647
-0.0122024	-0.0048977	-0.0333071	-0.0287104	-0.0177163	-0.0165542	-0.017423	-0.0072781	-0.0118293	-0.0083795	-0.0156343	-0.0182161	-0.01744	-0.0076185	-0.0105732	-0.0014486
-0.0177163	-0.0134206	-0.0284847	-0.022119	-0.0212859	-0.0153562	-0.0120222	-0.0106336	-0.01744	-0.0141849	-0.0141305	-0.012951	-0.0277164	-0.0121086	-0.0166314	-0.0031178
-0.0212859	-0.0135176	-0.0054381	-0.0042026	-0.0118293	-0.007625	-0.0103912	-0.0103382	-0.019603	-0.0142572	-0.0185788	-0.0141625	-0.0127517	-0.0083944	-0.0138025	-0.0032363
-0.0118293	-0.0066196	-0.0046629	-0.005225	-0.01744	-0.0127116	-0.0138305	-0.0128965	-0.0161182	-0.0102992	-0.0105732	-0.012426	-0.015723	-0.0085423	-0.0169534	-0.0059184
-0.01744	-0.0096382	-0.0103481	-0.0090693	-0.019603	-0.0128307	-0.0099265	-0.0035233	-0.0277164	-0.0210593	-0.0234539	-0.0156037	-0.0207869	-0.0104305	-0.0194919	-0.0076699
-0.019603	-0.0104305	-0.0110182	-0.0105296	-0.0181527	-0.0145854	-0.0134928	-0.0113886	-0.0243255	-0.0192227	-0.0166314	-0.0158556	-0.0248295	-0.0171219	-0.022085	-0.0088695
-0.0181527	-0.0102187	-0.0039492	-0.0041261	-0.0165774	-0.0097644	-0.0137685	-0.0098443	-0.0048067	-0.0018947	-0.002387	-0.0035297	-0.0098084	-0.0017508	-0.0055625	-0.0010639
-0.0165774	-0.008907	-0.0113507	-0.0098084	-0.019481	-0.0112059	-0.0156343	-0.0093282	-0.0064515	-0.0027194	0.00052647	-0.0026072	-0.0101844	-0.001844	-0.0104117	-0.0018755
-0.019481	-0.0125905	-0.020716	-0.0083944	-0.0111309	-0.0088185	-0.0141305	-0.0087118	-0.0076185	-0.0064477	-0.0014486	-0.0054749	-0.0096382	-0.0048756	-0.0092015	-0.0019789
-0.0096353	-0.0046193	-0.0142012	-0.006158	-0.0115678	-0.0088695	-0.0171664	-0.0092722	-0.0121086	-0.0070496	-0.0031178	-0.003441	-0.0212872	-0.0063241	-0.01154	-0.0036967
-0.0163073	-0.010968	-0.009257	-0.0051021	-0.0207999	-0.0211132	-0.006865	-0.0043458	-0.0135656	-0.0131763	-0.0224019	-0.0217437	-0.0220867	-0.0211409	-0.0180493	-0.0121409
-0.0225804	-0.0133366	-0.0256388	-0.0076183	-0.0233856	-0.0179076	-0.0191216	-0.0137338	-0.0224355	-0.0191679	-0.0177918	-0.0222848	-0.0186735	-0.0173722	-0.0248444	-0.0119393
-0.0198602	-0.0075123	-0.0064209	-0.0080224	-0.0161182	-0.0135084	-0.0167297	-0.0159985	-0.0156633	-0.0185069	-0.0168499	-0.0167035	-0.0199243	-0.0168732	-0.0256374	-0.0165845
-0.0194919	-0.0092015	-0.012683	-0.011938	-0.0277164	-0.0212633	-0.0185788	-0.0105511	-0.0265072	-0.0204665	-0.0353594	-0.032303	-0.0320144	-0.0244439	-0.0259332	-0.0108135
-0.0167035	-0.0142434	-0.017423	-0.013952	-0.0243255	-0.0194083	-0.0105732	-0.0097979	-0.0112171	-0.006158	-0.0164038	-0.0125898	-0.0141216	-0.0089247	-0.009257	-0.0005429
-0.0162426	-0.0082973	-0.0120222	-0.0107463	-0.0234893	-0.0263782	-0.0167475	-0.0130504	-0.005076	-0.0051021	-0.0138025	-0.0166426	-0.016524	-0.0104842	-0.0214143	-0.0016277
-0.0164333	-0.0075654	-0.0103912	-0.0055625	-0.0207353	-0.0173281	-0.0077499	-0.008037	-0.0127517	-0.0076183	-0.0183393	-0.0156015	-0.0178707	-0.0124844	-0.0118923	-0.0050724
-0.0193861	-0.0111251	-0.0138305	-0.0128765	-0.0256115	-0.0237507	-0.0189016	-0.0185106	-0.0124082	-0.0111309	-0.0169534	-0.0146459	-0.0236294	-0.0113607	-0.0145316	-0.0034266
-0.0140748	-0.0064014	-0.0143745	-0.0075654	-0.0089439	-0.0040266	-0.018904	-0.0145458	-0.0125626	-0.0029506	-0.0198602	-0.0165542	-0.016497	-0.0072781	-0.0133682	-0.0030236
-0.0131867	-0.0041813	-0.0125802	-0.0076615	-0.0048067	-0.0056965	-0.0234539	-0.018136	-0.015723	-0.0068689	-0.0194919	-0.0153562	-0.0159761	-0.0098443	-0.0119875	-0.002758
-0.0139444	-0.0108199	-0.016497	-0.0095909	-0.0030236	-0.001418	-0.0166314	-0.0115312	-0.0133996	-0.0102187	-0.0263371	-0.0211132	-0.0198242	-0.0159985	-0.0165774	-0.0083795
-0.0108135	-0.0034266	-0.0156317	-0.0103422	-0.0088727	-0.0070159	-0.0172779	-0.0231929	-0.0127494	-0.008907	-0.022085	-0.0179076	-0.0288565	-0.0145458	-0.0207353	-0.0102992
-0.0254535	-0.0208028	-0.0036451	-0.0009713	-0.0138578	-0.0085245	-0.0037942	-0.0013701	-0.0207869	-0.0125905	-0.0032363	-0.0040266	-0.0106069	-0.0013701	-0.0051021	0.00237137
-0.0276626	-0.01534	-0.0051306	-0.0015507	-0.0068006	-0.0070192	-0.002387	0.00197914	-0.0243804	-0.0187799	-0.0059184	-0.0070192	-0.0113886	-0.0041061	-0.0029506	0.0001082
-0.0098492	-0.0044694	-0.0171935	-0.0096013	-0.0064515	-0.0068652	-0.0136214	-0.007611	-0.0184284	-0.0123256	-0.0076699	-0.0090481	-0.0137338	-0.0050595	-0.008907	-0.0004214
-0.0097225	-0.0031178	-0.0242349	-0.0088604	-0.002758	-0.0043025	-0.011309	-0.0065696	-0.0248295	-0.0229097	-0.0088695	-0.0089376	-0.0185106	-0.0054062	-0.0123256	-0.0019681
-0.0223041	-0.0156037	-0.0106995	-0.0056972	-0.0069984	-0.0101195	-0.006756	-0.0041061	-0.0041261	0.00237137	-0.0174574	-0.0128765	-0.0171498	-0.0124531	-0.0190564	-0.0067338
-0.0209072	-0.0158556	-0.0151196	-0.0101844	-0.0127181	-0.0090662	0.00052647	0.00107004	-0.0098084	-0.0049888	-0.0178379	-0.011884	-0.0193323	-0.0121969	-0.0210202	-0.0090759
-0.0129832	-0.008037	-0.015331	-0.0085423	-0.0110321	-0.0090481	-0.0182161	-0.0110203	-0.0083944	-0.004568	-0.0159207	-0.0142434	-0.0193861	-0.0128307	-0.0229286	-0.0113115
-0.0236294	-0.0185106	-0.0125048	-0.0111309	-0.0076185	-0.0061663	-0.012951	-0.0023698	-0.0056972	0.0001082	-0.0287104	-0.0228605	-0.0268197	-0.0194083	-0.019618	-0.0098187
-0.0244439	-0.0145458	-0.0214143	-0.0029506	-0.0083795	-0.0022959	-0.0091913	-0.0050595	-0.0101844	-0.0046458	-0.0107463	-0.0076854	-0.0093588	-0.0056965	-0.0103382	0.00197914
-0.0248296	-0.018136	-0.0154543	-0.0068689	-0.0141849	-0.0106673	-0.0014486	-0.0031634	-0.0085423	-0.0019774	-0.0055625	-0.0079303	-0.012578	-0.0068652	-0.0087118	0.00107004
-0.019618	-0.0115312	-0.0099265	-0.0068217	-0.0142572	-0.0094237	-0.0141625	-0.0093669	-0.0066196	-0.0004214	-0.0117347	-0.0111379	-0.0127116	-0.0061663	-0.0097979	-0.0031634
-0.0264478	-0.0231929	-0.0134928	-0.0118641	-0.0062956	-0.0089376	-0.012426	-0.005888	-0.0096382	-0.0091942	-0.0104117	-0.0085032	-0.0212633	-0.0094452	-0.0115312	-0.0041193
-0.0111309	-0.003581	-0.0137685	-0.0090894	-0.0121086	-0.0094452	-0.0044694	-0.0054062	-0.0104305	-0.0042947	-0.0075123	-0.0087637	-0.0095909	-0.0058463	-0.0089981	-0.001418
-0.0115678	-0.0041465	-0.0156343	-0.0117347	-0.0102992	-0.0077324	-0.0031178	-0.0041193	-0.0074593	-0.0019681	-0.0092015	-0.0065908	-0.0076529	-0.0058454	-0.0084679	-0.0043025
-0.0207999	-0.0145662	-0.0141305	-0.0104117	-0.0210593	-0.0191976	-0.0156037	-0.0126091	-0.0212872	-0.0150304	-0.0162105	-0.0140162	-0.0111251	-0.0020149	-0.0097644	-0.0022959
-0.0233856	-0.0127492	-0.0171664	-0.011884	-0.0192227	-0.0122381	-0.0158556	-0.0086437	-0.0171219	-0.0103329	-0.01154	-0.0106271	-0.024408	-0.0091358	-0.0173281	-0.0077324
-0.0161182	-0.0074593	-0.0105655	-0.0088587	-0.0018947	-0.0034891	-0.0035297	-0.0016073	-0.0017508	0.00164638	-0.0010639	-0.0014094	-0.0079867	-0.0007701	0.00080728	0.00365036
-0.0277164	-0.0212872	-0.0138915	-0.0041643	-0.0027194	-0.0040283	-0.0026072	-0.0004632	-0.001844	-0.0019567	-0.0018755	-0.0028548	-0.0067061	-0.0030069	0.0014301	0.00048201
-0.0243255	-0.0171219	-0.0159761	-0.0076529	-0.0064477	-0.0037506	-0.0054749	-0.0024613	-0.0048756	-0.0038854	-0.0019789	-0.0031591	-0.006448	-0.0002418	-0.0025645	0.00207676
-0.0234893	-0.0187799	-0.0146165	-0.0035542	-0.0070496	-0.0039796	-0.003441	-0.0024677	-0.0063241	-0.0025431	-0.0036967	-0.0035284	-0.0105678	-0.0023447	-0.0034188	-0.0012168
-0.0207353	-0.0123256	-0.0105865	-0.0064378	-0.0210427	-0.0165698	-0.0162113	-0.015213	-0.0212747	-0.0207988	-0.0240579	-0.0211244	-0.0219001	-0.0188155	-0.0221266	-0.0121867
-0.0256115	-0.0229097	-0.0054308	-0.0048977	-0.0193232	-0.0189623	-0.02187	-0.0219036	-0.0233143	-0.0247697	-0.0162028	-0.0233904	-0.024465	-0.0171558	-0.0226804	-0.0139614
-0.0128725	-0.0063112	-0.0132493	-0.0134206	-0.0232329	-0.0173492	-0.0196294	-0.0109083	-0.0221525	-0.020342	-0.0237815	-0.0247234	-0.0295527	-0.022859	-0.0176018	-0.0183287
-0.0251982	-0.0162308	-0.0161461	-0.0135176	-0.0251805	-0.0267766	-0.0354417	-0.0336535	-0.0346257	-0.0294658	-0.0371573	-0.034095	-0.0296769	-0.0202547	-0.0239788	-0.0102925
-0.0219712	-0.0151271	-0.0093322	-0.0066196	-0.0182699	-0.0149986	-0.015347	-0.0129184	-0.015502	-0.0180907	-0.0203609	-0.0161182	-0.0206799	-0.0107221	-0.0172676	-0.0054381
-0.0263371	-0.0162105	-0.018581	-0.0096382	-0.0165926	-0.0118986	-0.018911	-0.0144869	-0.0173003	-0.0190564	-0.0180493	-0.015188	-0.0201685	-0.0139706	-0.0249913	-0.0036451
-0.022085	-0.01154	-0.0180825	-0.0104305	-0.0144432	-0.0133316	-0.0189849	-0.0171498	-0.0220867	-0.021722	-0.0187031	-0.0157281	-0.0204326	-0.0154733	-0.023598	-0.0105865
-0.032303	-0.0228605	-0.0185132	-0.0102187	-0.0178613	-0.0174574	-0.0224019	-0.0171111	-0.0193781	-0.0170962	-0.0248444	-0.0221789	-0.0244487	-0.0131867	-0.0194183	-0.0074494
-0.0290738	-0.0166707	-0.0118923	-0.008907	-0.0135656	-0.0114522	-0.0162115	-0.0138943	-0.0202982	-0.0210202	-0.0213051	-0.02193	-0.0172837	-0.0110182	-0.020467	-0.0069702
-0.0246589	-0.0170536	-0.0174889	-0.0125905	-0.0192038	-0.0132129	-0.0188659	-0.0156499	-0.0186735	-0.0198689	-0.0256374	-0.0211596	-0.0221478	-0.0242349	-0.020313	-0.0058524
-0.0268197	-0.024408	-0.006865	-0.0046193	-0.0247022	-0.0129407	-0.0183884	-0.0193323	-0.0230264	-0.0209162	-0.0313539	-0.0254535	-0.012165	-0.0161461	-0.0160027	-0.0101865
-0.0278842	-0.0225905	-0.0191216	-0.010968	-0.0181085	-0.013681	-0.0177918	-0.0182039	-0.0193477	-0.0229286	-0.0259332	-0.0276626	-0.0271633	-0.0231089	-0.0213879	-0.0111309
-0.0092571	0.00078331	-0.0167297	-0.0133366	-0.0189434	-0.0178379	-0.0184435	-0.0162426	-0.0199243	-0.019867	-0.0121409	-0.0092571	-0.0103481	-0.0053938	-0.0108435	-0.0042026
-0.0092549	-0.0035297	-0.0185788	-0.0075123	-0.0224355	-0.0144448	-0.0219731	-0.0164333	-0.0288123	-0.0248296	-0.0119393	-0.0121785	-0.0171935	-0.0014841	-0.0123023	-0.0009713
-0.0089247	-0.0013701	-0.0105732	-0.0092015	-0.016962	-0.016453	-0.0195968	-0.0193861	-0.0290797	-0.019618	-0.0165845	-0.0139365	-0.0132493	-0.0073263	-0.0142206	-0.0064378
-0.0067338	0.00197914	-0.0167475	-0.0142434	-0.0156969	-0.0140094	-0.0168499	-0.0140748	-0.0320144	-0.0264478	-0.0108135	-0.0121399	-0.020852	-0.0041813	-0.0200738	-0.003581
-0.0162811	-0.007611	-0.0195323	-0.0082973	-0.0189987	-0.0156588	-0.0281519	-0.0290738	-0.0115619	-0.0067338	-0.017046	-0.0256388	-0.0229929	-0.0155112	-0.0176725	-0.0092751
-0.0164396	-0.0065696	-0.0128425	-0.0075654	-0.0196905	-0.0159207	-0.0236467	-0.0246589	-0.0141216	-0.0162811	-0.0168314	-0.0154543	-0.0190509	-0.0153106	-0.023215	-0.013145
-0.0089439	-0.0016256	-0.0198242	-0.0111251	-0.0156633	-0.0126241	-0.02935	-0.0268197	-0.0211409	-0.0164396	-0.0174652	-0.0174889	-0.0237053	-0.0212859	-0.0179791	-0.0142544
-0.0048067	-0.0017508	-0.0127202	-0.0064014	-0.0223021	-0.0190334	-0.0353594	-0.0278842	-0.0116174	-0.0090759	-0.0287604	-0.0185482	-0.0335732	-0.0233856	-0.0146594	-0.0098492
-0.0030236	0.00237137	-0.0074494	-0.003581	-0.0218407	-0.0157576	-0.0056719	-0.0069855	-0.016524	-0.0183286	-0.0142012	-0.0094536	-0.0131142	-0.0089439	-0.017423	-0.0037942
-0.0088727	-0.0049888	-0.0097514	-0.0041465	-0.0311758	-0.0256488	-0.0137344	-0.0093588	-0.0173722	-0.0167644	-0.009257	-0.0069457	-0.0151741	-0.0068006	-0.0137685	-0.006756
-0.0138578	-0.004568	-0.020852	-0.0145662	-0.0323653	-0.0287104	-0.0148072	-0.0124531	-0.0132546	-0.0113115	-0.0125048	-0.0129143	-0.0177163	-0.0110321	-0.0167297	-0.0091913
-0.0078915	-0.0052339	-0.0231089	-0.0127492	-0.0265072	-0.022119	-0.0164038	-0.0107264	-0.0178707	-0.0181196	-0.0214143	-0.0113802	-0.0207999	-0.0062956	-0.018904	-0.0044694
-0.0032363	-0.0010639	-0.0075639	-0.0074593	-0.0034194	-0.0080224	-0.0138025	-0.0089981	-0.0168732	-0.0194287	-0.0185132	-0.0144585	-0.0158818	-0.0105296	-0.0148072	-0.0078915
-0.0125898	-0.0076854	-0.0235005	-0.0212872	-0.0078221	-0.011938	-0.0217437	-0.0135991	-0.0129832	-0.0098187	-0.0118923	-0.015041	-0.0178057	-0.0088604	-0.0169476	-0.0090011
-0.0166426	-0.0079303	-0.0203525	-0.0171219	-0.0108435	-0.013952	-0.0094401	-0.0077153	-0.0236294	-0.02359	-0.0275056	-0.0208028	-0.0187926	-0.0135176	-0.0225804	-0.0112906
-0.0069855	-0.000781	-0.0275056	-0.0187799	-0.0144297	-0.0107463	-0.015249	-0.012578	-0.0244439	-0.0246338	-0.0145316	-0.01534	-0.0289421	-0.0127492	-0.0219712	-0.0088185
-0.0093588	-0.0079867	-0.0145316	-0.0123256	-0.0100392	-0.0055625	-0.0169476	-0.0121969	-0.0089247	-0.0095728	-0.0005429	0.00078331	-0.0090693	-0.0016256	-0.013952	-0.0052339
-0.0124531	-0.0058463	-0.0185482	-0.0229097	-0.0158818	-0.0128765	-0.0183393	-0.0132944	-0.0104842	-0.0090249	-0.0016277	-0.0011458	-0.0096013	-0.0012154	-0.0090894	-0.0041346
-0.0107264	-0.0032278	-0.0077499	-0.0063112	-0.0112171	-0.0075654	-0.0169534	-0.0084679	-0.0124844	-0.0083323	-0.0050724	-0.0079814	-0.0134206	-0.0085482	-0.0133366	-0.0041574
-0.0089981	0.00080728	-0.0189016	-0.0162308	-0.005076	-0.0076615	-0.0222848	-0.0151007	-0.0113607	-0.0076816	-0.0034266	-0.0041291	-0.0145662	-0.0010632	-0.0151271	-0.0037714
-0.0135991	-0.0082741	-0.018904	-0.0151271	-0.0127517	-0.0095909	-0.0096353	-0.007625	-0.015232	-0.0156317	-0.0202836	-0.0148654	-0.0205127	-0.0174792	-0.0205618	-0.0108432
-0.0121785	-0.0011458	-0.0234539	-0.0162105	-0.0131763	-0.0103422	-0.0163073	-0.0127116	-0.0178456	-0.0146165	-0.019894	-0.0125539	-0.0214345	-0.0194337	-0.0202635	-0.0119452
-0.0104645	-0.0026072	-0.0166314	-0.01154	-0.0019392	-0.0068217	-0.0225804	-0.0128307	-0.0187059	-0.0127202	-0.021772	-0.019481	-0.0198113	-0.0199455	-0.022769	-0.0170703
-0.0104842	-0.0041061	-0.0172779	-0.0228605	-0.0125122	-0.0118641	-0.0198602	-0.0145854	-0.0284847	-0.0219891	-0.0316636	-0.0256115	-0.0295598	-0.0209072	-0.0262697	-0.0139444
-0.0090759	0.00107004	-0.0191688	-0.0166707	-0.0123023	-0.0090894	-0.0194919	-0.0097644	-0.0143745	-0.0106336	-0.015823	-0.0088727	-0.0141844	-0.0092549	-0.020716	-0.0029476
-0.0183286	-0.0110203	-0.0205868	-0.0170536	-0.0147009	-0.0117347	-0.0167035	-0.0112059	-0.0125802	-0.0103382	-0.0133682	-0.0138578	-0.0164147	-0.0104645	-0.015331	-0.0042024
-0.0167644	-0.0023698	-0.0288565	-0.024408	-0.0111151	-0.0104117	-0.0128725	-0.0135084	-0.016497	-0.0128965	-0.0135946	-0.0069984	-0.0199459	-0.0114688	-0.0180825	-0.0113073
-0.0068006	-0.0012154	-0.0219891	-0.0225905	-0.0178057	-0.011884	-0.0251982	-0.0212633	-0.0105655	-0.0093282	-0.0119875	-0.0127181	-0.0223041	-0.0084714	-0.0203525	-0.0108199
-0.0064515	-0.001844	-0.0053938	-0.0016256	-0.0124082	-0.0088587	-0.0219712	-0.0194083	-0.0138915	-0.0087118	-0.0181527	-0.0141849	-0.0138305	-0.011309	-0.0137931	-0.0048067
-0.002758	0.0001082	-0.0029476	-0.0017508	-0.0125626	-0.0041643	-0.0263371	-0.0263782	-0.0159761	-0.0092722	-0.0165774	-0.0142572	-0.0171664	-0.012951	-0.0126179	-0.0064515
-0.0069984	-0.0046458	-0.0005429	0.00237137	-0.015723	-0.0076529	-0.022085	-0.0173281	-0.0195323	-0.0105511	-0.0234893	-0.0210593	-0.0167475	-0.012426	-0.019603	-0.0076185
-0.0127181	-0.0019774	-0.0094536	-0.0049888	-0.0191679	-0.0035542	-0.032303	-0.0237507	-0.0128425	-0.0097979	-0.0207353	-0.0192227	-0.0172779	-0.0158556	-0.0243255	-0.0121086
-0.0090011	-0.0041346	-0.0069457	-0.004568	-0.0079289	-0.0046193	-0.0078915	-0.0056965	-0.0198242	-0.0130504	-0.0030236	-0.0018947	-0.0136214	-0.0035297	-0.0083944	-0.0017508
-0.0059184	-0.0018755	-0.0037942	-0.0052339	-0.0154506	-0.010968	-0.0032363	-0.001418	-0.0191688	-0.018136	-0.002758	-0.0027194	-0.0182161	-0.0026072	-0.0085423	-0.001844
-0.0156015	-0.0111379	-0.002387	-0.0010639	-0.0142206	-0.0133366	-0.0125898	-0.0070159	-0.0205868	-0.0115312	-0.0083795	-0.0064477	-0.0141625	-0.0054749	-0.0104305	-0.0048756
-0.0146459	-0.0085032	-0.0136214	-0.0076854	-0.0210597	-0.0075123	-0.0166426	-0.0085245	-0.0288565	-0.0231929	-0.0102992	-0.0070496	-0.0156037	-0.003441	-0.0171219	-0.0063241
-0.0077153	-0.0008352	-0.011309	-0.0079303	-0.0114012	-0.0092015	-0.0090011	-0.0068652	-0.0037209	0.00197914	-0.0131763	-0.0076183	-0.0217437	-0.0166426	-0.0211409	-0.0089247
-0.012578	-0.0067061	-0.0037209	-0.000781	-0.0187926	-0.0142434	-0.0059184	-0.0043025	-0.0106069	-0.007611	-0.0191679	-0.0068689	-0.0222848	-0.0146459	-0.0173722	-0.0104842
-0.0121969	-0.0058454	-0.0106069	-0.0079867	-0.0133996	-0.0082973	-0.0156015	-0.0101195	-0.0072781	-0.0065696	-0.0185069	-0.0125905	-0.0167035	-0.0153562	-0.0168732	-0.0124844
-0.0132944	-0.0028231	-0.0072781	-0.0058463	-0.0127494	-0.0075654	-0.0146459	-0.0090662	-0.0035233	0.00107004	-0.0204665	-0.0229097	-0.032303	-0.0179076	-0.0244439	-0.0113607
-0.0084679	0.0014301	-0.0106336	-0.0032278	-0.0207869	-0.0111251	-0.0112906	-0.0061663	-0.0113886	-0.0110203	-0.006158	-0.0049888	-0.0125898	-0.0040266	-0.0072781	-0.0013701
-0.0151007	-0.006751	-0.0103382	0.00080728	-0.0185069	-0.0064014	-0.0076699	-0.0022959	-0.0098443	-0.0023698	-0.0051021	-0.004568	-0.0156015	-0.0070192	-0.0098443	-0.0041061
-0.0139365	-0.0079814	-0.0128965	-0.0082741	-0.0076413	-0.0063112	-0.0165542	-0.0106673	-0.0043458	-0.0031634	-0.0111309	-0.0046458	-0.0165542	-0.0090481	-0.0159985	-0.0050595
-0.0114688	-0.0054749	-0.0014841	-0.0012154	-0.0207152	-0.0162308	-0.0153562	-0.0094237	-0.0137338	-0.0093669	-0.0029506	-0.0019774	-0.0211132	-0.0089376	-0.0145458	-0.0054062
-0.0124844	-0.0050595	-0.0042024	-0.001844	-0.0200738	-0.0151271	-0.0088185	-0.0094452	-0.0159985	-0.005888	-0.0102187	-0.0091942	-0.0128765	-0.0079303	-0.0124531	-0.0056965
-0.0113115	-0.0031634	-0.0016277	0.0001082	-0.0255363	-0.0162105	-0.0088695	-0.0077324	-0.008037	-0.0041193	-0.008907	-0.0042947	-0.011884	-0.0085032	-0.0121969	-0.0068652
-0.0181196	-0.0093669	-0.0129143	-0.0046458	-0.0154823	-0.01154	-0.0211132	-0.0191976	-0.0185106	-0.0126091	-0.0187799	-0.0150304	-0.0142434	-0.0065908	-0.0128307	-0.0061663
-0.0194287	-0.005888	-0.0113802	-0.0019774	-0.0289421	-0.0228605	-0.0179076	-0.0122381	-0.0145458	-0.0086437	-0.0123256	-0.0103329	-0.0228605	-0.0106271	-0.0194083	-0.0094452
-0.0110321	-0.0085482	-0.006756	-0.0041346	-0.0243804	-0.0166707	-0.0040266	-0.0034891	-0.0013701	-0.0016073	0.00237137	0.00164638	-0.0076854	-0.0014094	-0.0058463	-0.0007701
-0.0076185	-0.0048756	0.00052647	-0.0018755	-0.0184284	-0.0170536	-0.0070192	-0.0040283	-0.0041061	-0.0004632	0.0001082	-0.0019567	-0.0111379	-0.0028548	-0.0058454	-0.0030069
-0.0083795	-0.0004214	-0.0182161	-0.0111379	-0.0248295	-0.024408	-0.0090481	-0.0037506	-0.0050595	-0.0024613	-0.0004214	-0.0038854	-0.0087637	-0.0031591	-0.0020149	-0.0002418
-0.0141849	-0.0091942	-0.012951	-0.0085032	-0.0204665	-0.0225905	-0.0089376	-0.0039796	-0.0054062	-0.0024677	-0.0019681	-0.0025431	-0.0140162	-0.0035284	-0.0091358	-0.0023447
-0.0142572	-0.0042947	-0.0035233	-0.0008352	-0.0042026	-0.0052339	-0.0165698	-0.0114522	-0.015213	-0.0171111	-0.0207988	-0.021722	-0.0211244	-0.015188	-0.0188155	-0.0107221
-0.0112906	-0.0041574	-0.0113886	-0.0067061	-0.005225	-0.0010639	-0.0189623	-0.0144448	-0.0219036	-0.0182039	-0.0247697	-0.0198689	-0.0233904	-0.0221789	-0.0171558	-0.0139706
-0.0076699	-0.0019789	-0.0098443	-0.0058454	-0.0090693	-0.0076854	-0.0173492	-0.0126241	-0.0109083	-0.0140748	-0.020342	-0.019867	-0.0247234	-0.0211596	-0.022859	-0.0154733
-0.0165542	-0.0087637	-0.0093282	-0.0028231	-0.0105296	-0.0079303	-0.0267766	-0.022119	-0.0336535	-0.0278842	-0.0294658	-0.0264478	-0.034095	-0.0276626	-0.0202547	-0.0131867
-0.0153562	-0.0065908	-0.0087118	0.0014301	-0.0041261	-0.000781	-0.0149986	-0.0075654	-0.0129184	-0.0107264	-0.0180907	-0.0162811	-0.0161182	-0.0092571	-0.0110182	-0.0053938
-0.007625	-0.0042128	-0.0092722	-0.006751	-0.0098084	-0.0079867	-0.0118986	-0.0076615	-0.0144869	-0.0089981	-0.0190564	-0.0164396	-0.0157281	-0.0121785	-0.0242349	-0.0014841
-0.0127116	-0.006448	-0.0073263	-0.0085482	-0.0083944	-0.0058463	-0.0133316	-0.0095909	-0.0171498	-0.0135991	-0.0170962	-0.0183286	-0.02193	-0.0139365	-0.0161461	-0.0073263
-0.0128307	-0.0020149	-0.0113073	-0.0048756	-0.006158	-0.0032278	-0.0174574	-0.0103422	-0.0138943	-0.0132944	-0.0210202	-0.0167644	-0.0254535	-0.0121399	-0.0231089	-0.0041813
-0.0145854	-0.0051598	-0.0050724	-0.0004214	-0.0051021	0.00080728	-0.0132129	-0.0088587	-0.0156499	-0.0084679	-0.0209162	-0.0181196	-0.0256388	-0.0069457	-0.0155112	-0.0089439
-0.0097644	-0.0025645	-0.0144585	-0.0091942	-0.0076183	-0.0082741	-0.0129407	-0.0041643	-0.0193323	-0.0151007	-0.0229286	-0.0194287	-0.0154543	-0.0113802	-0.0153106	-0.0068006
-0.0112059	-0.0048021	-0.015041	-0.0042947	-0.0009713	-0.0041346	-0.013681	-0.0076529	-0.0162426	-0.0145854	-0.0248296	-0.02359	-0.0174889	-0.015041	-0.0212859	-0.0110321
-0.0121399	-0.0041291	-0.0091913	-0.0041574	-0.0015507	-0.0018755	-0.0178379	-0.0035542	-0.0164333	-0.0097644	-0.019618	-0.0246338	-0.0185482	-0.01534	-0.0233856	-0.0062956
-0.0084714	-0.003441	-0.0014486	-0.0019789	-0.0096013	-0.0111379	-0.016453	-0.0082973	-0.0193861	-0.0112059	-0.0067338	-0.0095728	-0.0094536	0.00078331	-0.0105296	-0.0016256
-0.0113607	-0.0054062	-0.0141625	-0.0087637	-0.0088604	-0.0085032	-0.0140094	-0.0075654	-0.0290738	-0.0263782	-0.0090759	-0.0090249	-0.0129143	-0.0011458	-0.0088604	-0.0012154
-0.0098187	-0.0041193	-0.012426	-0.0065908	-0.0056972	-0.0008352	-0.0156588	-0.0111251	-0.0246589	-0.0173281	-0.0113115	-0.0083323	-0.0144585	-0.0079814	-0.0135176	-0.0085482
-0.02359	-0.0126091	-0.0043458	-0.0042128	-0.0101844	-0.0067061	-0.0159207	-0.0064014	-0.0268197	-0.0237507	-0.0098187	-0.0076816	-0.0208028	-0.0041291	-0.0127492	-0.0010632
-0.0246338	-0.0086437	-0.0137338	-0.006448	-0.0085423	-0.0058454	-0.0190334	-0.0166707	-0.0069855	-0.001418	-0.0156317	-0.0128965	-0.0148654	-0.0138578	-0.0174792	-0.0092549
-0.0062956	-0.0010632	-0.0159985	-0.0020149	-0.0111309	-0.0028231	-0.0157576	-0.0170536	-0.0093588	-0.0070159	-0.0146165	-0.0092722	-0.0125539	-0.0127181	-0.0194337	-0.0104645
-0.0121086	-0.0063241	-0.0105511	-0.0051598	-0.0029506	0.0014301	-0.0256488	-0.024408	-0.0124531	-0.0085245	-0.0127202	-0.0130504	-0.019481	-0.0142572	-0.0199455	-0.0114688
-0.0102992	-0.0019681	-0.0097979	-0.0025645	-0.0068689	-0.006751	-0.0287104	-0.0225905	-0.0077153	-0.0043025	-0.0219891	-0.0231929	-0.0256115	-0.0192227	-0.0209072	-0.0084714
-0.0210593	-0.0150304	-0.0130504	-0.0048021	-0.0064378	-0.0041574	-0.0080224	-0.000781	-0.012578	-0.0101195	-0.0106336	-0.007611	-0.0088727	-0.0018947	-0.011309	-0.0035297
-0.0192227	-0.0103329	-0.0041813	-0.0010632	-0.0048977	-0.0019789	-0.011938	-0.0079867	-0.0121969	-0.0090662	-0.0103382	-0.0065696	-0.0069984	-0.0027194	-0.012951	-0.0026072
-0.0088185	-0.0037714	-0.0108199	-0.0063241	-0.0134206	-0.0087637	-0.013952	-0.0058463	-0.007625	-0.0022959	-0.0093282	-0.0110203	-0.0141849	-0.0064477	-0.012426	-0.0054749
-0.0088695	-0.0036967	-0.0034266	-0.0019681	-0.0135176	-0.0065908	-0.0107463	-0.0032278	-0.0127116	-0.0106673	-0.0087118	-0.0023698	-0.0210593	-0.0070496	-0.0158556	-0.003441
-0.0211132	-0.0140162	-0.0208028	-0.0150304	-0.0066196	-0.0042128	-0.0055625	0.00080728	-0.0128307	-0.0094237	-0.0105511	-0.0093669	-0.0076183	-0.004568	-0.0166426	-0.0040266
-0.0179076	-0.0106271	-0.01534	-0.0103329	-0.0096382	-0.006448	-0.0128765	-0.0082741	-0.0135084	-0.0077324	-0.0097979	-0.005888	-0.0068689	-0.0019774	-0.0146459	-0.0070192
-0.0135084	-0.0058827	-0.0044694	-0.0037714	-0.0104305	-0.0020149	-0.0068217	-0.0008352	-0.0212633	-0.0191976	-0.018136	-0.0126091	-0.0125905	-0.0042947	-0.0153562	-0.0090481
-0.0212633	-0.0105678	-0.0031178	-0.0036967	-0.0102187	-0.0051598	-0.0118641	-0.0067061	-0.0194083	-0.0122381	-0.0115312	-0.0086437	-0.0229097	-0.0103329	-0.0179076	-0.0089376
-0.0194083	-0.0091358	-0.0156037	-0.0140162	-0.008907	-0.0025645	-0.0090894	-0.0058454	-0.0056965	-0.0034891	0.00197914	-0.0016073	-0.0049888	0.00164638	-0.0079303	-0.0014094
-0.0263782	-0.0141631	-0.0158556	-0.0106271	-0.0125905	-0.0048021	-0.0117347	-0.0028231	-0.0068652	-0.0040283	0.00107004	-0.0004632	-0.0046458	-0.0019567	-0.0085032	-0.0028548
-0.0173281	-0.0034188	-0.008037	-0.0058827	-0.003581	-0.0037714	-0.0104117	0.0014301	-0.0061663	-0.0037506	-0.0031634	-0.0024613	-0.0091942	-0.0038854	-0.0065908	-0.0031591
-0.0237507	-0.0127795	-0.0185106	-0.0105678	-0.0041465	-0.0036967	-0.011884	-0.006751	-0.0094452	-0.0039796	-0.0041193	-0.0024677	-0.0150304	-0.0025431	-0.0106271	-0.0035284
-0.0095728	-0.0016073	-0.0145458	-0.0091358	-0.0145662	-0.0140162	-0.0046193	-0.0042128	-0.0114522	-0.0103422	-0.0171111	-0.0135991	-0.021722	-0.0164396	-0.015188	-0.0092571
-0.0018947	0.00164638	-0.018136	-0.0141631	-0.0127492	-0.0106271	-0.010968	-0.006448	-0.0144448	-0.0035542	-0.0182039	-0.0151007	-0.0198689	-0.0167644	-0.0221789	-0.0121785
-0.0040266	-0.0014094	-0.0115312	-0.0034188	-0.0074593	-0.0058827	-0.0133366	-0.0020149	-0.0126241	-0.0064014	-0.0140748	-0.0112059	-0.019867	-0.0194287	-0.0211596	-0.0139365
-0.0056965	-0.0007701	-0.0231929	-0.0127795	-0.0212872	-0.0105678	-0.0075123	-0.0051598	-0.022119	-0.0225905	-0.0278842	-0.0237507	-0.0264478	-0.0246338	-0.0276626	-0.0121399
-0.001418	0.00365036	0.00078331	0.00164638	-0.0171219	-0.0091358	-0.0092015	-0.0025645	-0.0075654	-0.0032278	-0.0107264	-0.0070159	-0.0162811	-0.0095728	-0.0069457	0.00078331
-0.0070159	-0.0045779	-0.0035297	-0.0014094	-0.0187799	-0.0141631	-0.0142434	-0.0048021	-0.0076615	0.00080728	-0.0089981	-0.0085245	-0.0183286	-0.0090249	-0.0113802	-0.0011458
-0.0085245	-0.0026724	-0.0013701	-0.0007701	-0.0123256	-0.0034188	-0.0063112	-0.0058827	-0.0095909	-0.0082741	-0.0132944	-0.0101195	-0.0181196	-0.0083323	-0.015041	-0.0079814
-0.0090249	-0.0004632	0.00197914	0.00365036	-0.0229097	-0.0127795	-0.0162308	-0.0105678	-0.0088587	-0.0028231	-0.0084679	-0.0090662	-0.02359	-0.0076816	-0.01534	-0.0041291
-0.0027194	-0.0019567	-0.007611	-0.0045779	-0.0016256	-0.0014094	-0.0151271	-0.0091358	-0.0041643	0.0014301	-0.0145854	-0.0106673	-0.0128965	-0.0065696	-0.0138578	-0.0018947
-0.0070192	-0.0028548	-0.0065696	-0.0026724	-0.0017508	-0.0007701	-0.0162105	-0.0141631	-0.0076529	-0.006751	-0.0097644	-0.0094237	-0.0092722	-0.0023698	-0.0127181	-0.0027194
-0.0068652	-0.0030069	-0.0011458	-0.0019567	0.00237137	0.00365036	-0.01154	-0.0034188	-0.0082973	-0.0051598	-0.0263782	-0.0191976	-0.0130504	-0.005888	-0.0142572	-0.0064477
-0.0043025	0.00048201	-0.0026072	-0.0028548	-0.0049888	-0.0045779	-0.0228605	-0.0127795	-0.0075654	-0.0025645	-0.0173281	-0.0122381	-0.0231929	-0.0086437	-0.0192227	-0.0070496
-0.0101195	-0.0049792	-0.0041061	-0.0030069	-0.004568	-0.0026724	-0.0052339	-0.0007701	-0.0111251	-0.0048021	-0.001418	-0.0034891	-0.007611	-0.0016073	-0.004568	0.00164638
-0.0090662	-0.0018358	0.00107004	0.00048201	-0.0012154	-0.0028548	-0.0010639	0.00365036	-0.0166707	-0.0141631	-0.0043025	-0.0040283	-0.0110203	-0.0004632	-0.0019774	-0.0019567
-0.0083323	-0.0024613	-0.0110203	-0.0049792	-0.001844	-0.0030069	-0.0076854	-0.0045779	-0.0170536	-0.0034188	-0.0022959	-0.0037506	-0.0093669	-0.0024613	-0.0042947	-0.0038854
-0.0064477	-0.0038854	-0.0023698	-0.0018358	0.0001082	0.00048201	-0.0079303	-0.0026724	-0.024408	-0.0127795	-0.0077324	-0.0039796	-0.0126091	-0.0024677	-0.0103329	-0.0025431
-0.0090481	-0.0031591	-0.0079814	-0.0038854	-0.0046458	-0.0049792	-0.0041346	-0.0030069	-0.000781	0.00365036	-0.0103422	-0.0082741	-0.0135991	-0.0085245	-0.0164396	-0.0095728
-0.0061663	-0.0002418	-0.0054749	-0.0031591	-0.0019774	-0.0018358	-0.0018755	0.00048201	-0.0079867	-0.0045779	-0.0035542	-0.006751	-0.0151007	-0.0090662	-0.0167644	-0.0090249
-0.0022959	0.00207676	-0.0050595	-0.0002418	-0.0085482	-0.0031591	-0.0111379	-0.0049792	-0.0058463	-0.0026724	-0.0064014	-0.0048021	-0.0112059	-0.0094237	-0.0194287	-0.0083323
-0.0106673	-0.0060062	-0.0031634	0.00207676	-0.0048756	-0.0002418	-0.0085032	-0.0018358	-0.0008352	0.00048201	-0.0225905	-0.0127795	-0.0237507	-0.0122381	-0.0246338	-0.0076816
-0.0094237	-3.919e-05	-0.0093669	-0.0060062	-0.0004214	0.00207676	-0.0041574	-0.0002418	-0.0067061	-0.0049792	-0.0032278	-0.0045779	-0.0070159	-0.0034891	-0.0065696	-0.0016073
-0.0076816	-0.0024677	-0.005888	-3.919e-05	-0.0091942	-0.0060062	-0.0019789	0.00207676	-0.0058454	-0.0018358	0.00080728	-0.0026724	-0.0101195	-0.0040283	-0.0023698	-0.0004632
-0.0070496	-0.0025431	-0.0041291	-0.0025431	-0.0042947	-3.919e-05	-0.0087637	-0.0060062	-0.0042128	0.00207676	-0.0028231	-0.0049792	-0.0106673	-0.0037506	-0.005888	-0.0024613
-0.0089376	-0.0035284	-0.003441	-0.0035284	-0.0010632	-0.0035284	-0.0065908	-3.919e-05	-0.006448	-0.0060062	0.0014301	-0.0018358	-0.0191976	-0.0039796	-0.0086437	-0.0024677
-0.0094452	-0.0023447	-0.0054062	-0.0023447	-0.0063241	-0.0023447	-0.0037714	-0.0023447	-0.0020149	-3.919e-05	-0.0051598	-0.0060062	-0.0082741	-0.0026724	-0.0085245	-0.0034891
-0.0077324	-0.0012168	-0.0041193	-0.0012168	-0.0019681	-0.0012168	-0.0036967	-0.0012168	-0.0058827	-0.0012168	-0.0025645	-3.919e-05	-0.006751	-0.0018358	-0.0090662	-0.0040283
-0.0191976	-0.0110128	-0.0126091	-0.0110128	-0.0150304	-0.0110128	-0.0140162	-0.0110128	-0.0105678	-0.0110128	-0.0141631	-0.0110128	-0.0048021	-3.919e-05	-0.0094237	-0.0037506
-0.0122381	-0.0064988	-0.0086437	-0.0064988	-0.0103329	-0.0064988	-0.0106271	-0.0064988	-0.0091358	-0.0064988	-0.0034188	-0.0064988	-0.0127795	-0.0064988	-0.0122381	-0.0039796
-0.0034891	0	-0.0016073	0	0.00164638	0	-0.0014094	0	-0.0007701	0	0.00365036	0	-0.0045779	0	-0.0026724	0
-0.0040283	0	-0.0004632	0	-0.0019567	0	-0.0028548	0	-0.0030069	0	0.00048201	0	-0.0049792	0	-0.0018358	0
-0.0037506	0	-0.0024613	0	-0.0038854	0	-0.0031591	0	-0.0002418	0	0.00207676	0	-0.0060062	0	-3.919e-05	0
-0.0039796	0	-0.0024677	0	-0.0025431	0	-0.0035284	0	-0.0023447	0	-0.0012168	0	-0.0110128	0	-0.0064988	0

[truncated: 33 more sheets: Fig 3E, Fig 4B, Fig 4C, Fig 4D, Fig 4E, Fig 5A, Fig 5B, Fig 5C, Fig 5D, Fig 6B, Fig 6C, Fig 6D, Fig 6E, Fig 6F, Fig 6G, Fig 7A, Fig 7B, Fig 7C, Fig 7D, S1B Fig …]
